# Supplementary material for: Genetic liability to obesity and peptic ulcer disease: a Mendelian randomization study
Source: BMC Med Genomics. 2022 Oct 4;15:209. doi: 10.1186/s12920-022-01366-x (PMC9533532; doi:10.1186/s12920-022-01366-x)
Supplement: Supplementary file 1 — Additional file 1. Tabel S1. Proxies for SNPs not found in the outcome dataset (Forward MR); Tabel S2. Characteristics of the genetic variants associated with body mass index; Tabel S3. Characteristics of the genetic variants associated with waist-to-hip ratio; Tabel S4. Characteristics of the genetic variants associated with body mass index in replication analyses; Tabel S5. Characteristics of the genetic variants associated with waist-to-hip ratio in replication analyses; Tabel S6. Proxies for SNPs not found in the outcome dataset (Reverse MR); Tabel S7. Characteristics of the genetic variants associated with peptic ulcer disease; Tabel S8. Evaluation of heterogeneity and directional pleiotropy using different methods (Forward MR); Tabel S9. Evaluation of heterogeneity and directional pleiotropy in replication analyses (Forward MR); Table S10. Associations of genetic predisposition to PUD with risk of obesity in complementary Mendelian Randomization analyses (Reverse MR); Tabel S11. Evaluation of heterogeneity and directional pleiotropy using different methods (Reverse MR); Tabel S12. Evaluation of heterogeneity and directional pleiotropy in replication analyses (Reverse MR). [file 12920_2022_1366_MOESM1_ESM.xlsx]

## Sheet: Table S1
Tabel S1. Proxies for SNPs not found in the outcome dataset (Forward MR).
BMI → PUD	Proxies	r2	EA	NEA	WHR → PUD	Proxies	r2	EA	NEA
rs2436728	rs9471333	0.895583	C	T	rs67184556	rs61878692	0.851945	G	A
rs11782074	rs7357604	0.924781	A	G	rs647248	rs489009	0.857173	C	T
rs17149254	rs6951489	0.839534	A	G	rs7101	rs3759739	0.979667	A	G
rs6783054	rs6766610	0.831842	C	A	rs11782074	rs28744600	0.857491	C	T
rs57989773	rs17185536	0.978534	C	T	rs6941962	rs2397801	0.870014	T	G
rs742748	rs16989232	0.829082	G	A	rs113212351	rs111610668	0.869956	A	G
rs9615337	rs11090846	0.862808	C	G	rs28417075	NA	NA	NA	NA
rs11882409	rs10402145	0.912551	G	A	rs575662827	NA	NA	NA	NA
rs4988235	NA	NA	NA	NA	rs11792069	NA	NA	NA	NA
rs17405603	NA	NA	NA	NA	rs62063286	NA	NA	NA	NA
rs587271	NA	NA	NA	NA	rs587271	NA	NA	NA	NA
rs13298487	NA	NA	NA	NA	rs11664106	NA	NA	NA	NA
rs1441264	NA	NA	NA	NA	rs9969455	NA	NA	NA	NA
rs9888533	NA	NA	NA	NA	rs1441264	NA	NA	NA	NA
rs2267958	NA	NA	NA	NA	rs4868256	NA	NA	NA	NA
rs1159692	NA	NA	NA	NA	rs2298632	NA	NA	NA	NA
rs10733682	NA	NA	NA	NA	rs11247735	NA	NA	NA	NA
rs7161194	NA	NA	NA	NA	rs2509963	NA	NA	NA	NA
rs10185199	NA	NA	NA	NA	rs4902632	NA	NA	NA	NA
rs11001259	NA	NA	NA	NA	rs117108573	NA	NA	NA	NA
BMI, body mass index; WHR, waist-to-hip ratio; EA, Effect allele; NEA, Non-effect allele; NA, not avialable.
SNPs were extracted from GWAS by pulit et al.

## Sheet: Table S2
Tabel S2. Characteristics of the genetic variants associated with body mass index.
SNP	Effect allele	Non-effect allele	Effect allele frequency	Beta	Standard Error	P-value	R2 (%)	F
rs3770890	T	G	0.9725	-0.0297	0.0053	2.1e-08	0.00471808	38.0688
rs17024393	T	C	0.9689	-0.0644	0.0049	7.11e-39	0.0249943	201.712
rs1559673	A	C	0.9688	0.0359	0.0049	2.21e-13	0.00779126	62.8673
rs7899106	A	G	0.9496	-0.0327	0.0037	1.72e-18	0.0102352	82.5894
rs7842934	T	C	0.9211	-0.0178	0.0031	1.55e-08	0.00460526	37.1584
rs4482463	A	C	0.917	-0.031	0.0031	4.85e-23	0.0146285	118.045
rs7907470	A	G	0.9161	-0.0177	0.0031	7.36e-09	0.00481594	38.8584
rs11525873	T	C	0.8995	0.0232	0.0032	2.98e-13	0.00973135	78.5233
rs17066856	T	C	0.8915	0.035	0.0027	7.1e-38	0.0236983	191.251
rs11921432	T	C	0.8906	-0.0189	0.0027	5.38e-12	0.00696071	56.1652
rs72673947	A	G	0.8902	-0.0223	0.0031	4.11e-13	0.00972142	78.4431
rs4148155	A	G	0.8867	0.0192	0.0026	1.34e-13	0.00740694	59.766
rs56161855	A	T	0.8678	-0.0233	0.0028	1.41e-16	0.0124564	100.515
rs8126575	T	G	0.8673	0.0152	0.0025	5.88e-10	0.00531811	42.9105
rs73225274	A	G	0.8649	-0.0156	0.0028	2.33e-08	0.00568723	45.889
rs72649373	T	C	0.8619	-0.0167	0.0028	3.2e-09	0.00663917	53.5705
rs79186842	A	G	0.8597	0.0202	0.0028	2.6e-13	0.00984322	79.4261
rs3914628	T	C	0.8593	0.0165	0.0023	6.91e-13	0.0065832	53.1188
rs2051559	T	C	0.8588	-0.0167	0.0025	3.78e-11	0.00676378	54.5761
rs13191362	A	G	0.8572	0.0235	0.0025	4.08e-21	0.01352	109.098
rs73213484	A	T	0.8565	0.0208	0.0027	2.04e-14	0.010635	85.8154
rs9827823	T	C	0.8552	0.0182	0.0023	3.39e-15	0.00820369	66.1954
rs8097672	A	T	0.8545	-0.0209	0.0024	3.26e-18	0.0108617	87.6452
rs13174863	A	G	0.8542	-0.0197	0.0023	1.94e-17	0.00966673	78.0018
rs12364470	T	G	0.8535	-0.0187	0.0022	2.18e-17	0.00874489	70.5627
rs9826775	A	G	0.8513	0.0155	0.0024	6.61e-11	0.00608257	49.0791
rs2246012	T	C	0.8512	-0.0161	0.0022	1.15e-13	0.00656623	52.9819
rs213518	T	C	0.8498	-0.0153	0.0024	2.49e-10	0.00597585	48.2179
rs10858334	C	G	0.8484	-0.0148	0.0025	4.91e-09	0.00563447	45.4633
rs6725931	T	C	0.8483	0.0187	0.0024	2.3e-15	0.00900012	72.6224
rs429358	T	C	0.8459	0.0257	0.0026	2.6e-22	0.0172194	138.956
rs9478496	T	C	0.8453	-0.0157	0.0023	8.17e-12	0.0064466	52.0166
rs6888194	T	C	0.8443	-0.0127	0.0023	3.58e-08	0.00424056	34.2156
rs11044430	A	T	0.844	0.0161	0.0023	3.77e-12	0.00682573	55.0759
rs1477199	A	G	0.8426	-0.0221	0.0023	5.15e-21	0.0129551	104.539
rs4655141	T	C	0.8362	-0.0173	0.0022	6.2e-15	0.00819872	66.1554
rs13240600	A	G	0.8343	0.018	0.0022	7.9e-16	0.00895818	72.2839
rs11538	A	G	0.8284	-0.0138	0.0023	1.09e-09	0.00541434	43.687
rs11772246	T	C	0.8234	0.0145	0.0022	3.69e-11	0.00611459	49.3375
rs9527895	T	C	0.819	-0.0158	0.0023	3.69e-12	0.00740128	59.7203
rs1522569	T	G	0.8183	0.0141	0.0022	1.6e-10	0.00591202	47.7029
rs6922607	A	G	0.808	-0.013	0.0022	1.85e-09	0.0052436	42.3092
rs56133507	T	G	0.8065	-0.0131	0.0024	4.31e-08	0.00535621	43.218
rs2064044	A	C	0.8062	-0.0123	0.0021	1.02e-08	0.00472756	38.1452
rs329651	T	G	0.806	0.016	0.0021	2.13e-14	0.00800584	64.5988
rs895330	C	G	0.806	0.0196	0.0022	1.59e-19	0.0120138	96.9425
rs217433	T	C	0.8031	-0.0115	0.0021	3e-08	0.00418255	33.7476
rs11915371	A	C	0.8019	-0.0154	0.0021	2.29e-13	0.00753488	60.7984
rs9926784	T	C	0.8007	0.0237	0.0021	1.08e-30	0.0179268	144.665
rs7245985	T	G	0.7956	0.0119	0.0021	1.88e-08	0.00460574	37.1623
rs17544384	T	C	0.7952	-0.0131	0.0023	2.28e-08	0.00558958	45.101
rs9818122	T	C	0.7933	-0.0228	0.002	3.97e-30	0.0170482	137.573
rs4517716	C	G	0.7924	-0.0117	0.002	4.27e-09	0.00450374	36.3393
rs17094222	T	C	0.7912	-0.0173	0.002	4.04e-18	0.00988869	79.793
rs11115176	T	C	0.7839	0.0131	0.0019	6.79e-12	0.00581417	46.9133
rs4721089	T	C	0.783	0.0167	0.0023	5.6e-13	0.0094773	76.4731
rs11170468	A	C	0.7826	0.013	0.0019	1.12e-11	0.00575064	46.4007
rs543874	A	G	0.7786	-0.0479	0.002	3.06e-125	0.079103	638.734
rs6950388	A	G	0.7782	0.0135	0.0022	1.59e-09	0.00629144	50.7646
rs12072739	A	G	0.7762	-0.0169	0.0023	1.5e-13	0.00992287	80.0688
rs459552	A	T	0.7747	-0.0133	0.0019	8.36e-12	0.00617487	49.8239
rs4981693	A	G	0.7743	0.0202	0.002	7.89e-24	0.0142618	115.085
rs1965529	A	G	0.773	0.0161	0.0022	7.66e-14	0.00909677	73.4023
rs7975187	A	G	0.7712	-0.0137	0.0021	3.86e-11	0.0066236	53.4449
rs9458814	T	C	0.7708	-0.0112	0.002	2.33e-08	0.00443223	35.7622
rs687339	T	C	0.7697	0.0188	0.0019	4.32e-22	0.0125303	101.111
rs3902951	T	G	0.7691	-0.0134	0.0019	2.88e-12	0.00637744	51.4585
rs147568678	T	C	0.7684	0.0134	0.0023	3.42e-09	0.00639095	51.5675
rs7561278	T	C	0.7668	0.0169	0.0021	4.89e-16	0.0102144	82.4217
rs4286488	A	G	0.7608	0.0121	0.002	1.7e-09	0.00532884	42.9971
rs2066295	A	G	0.7577	0.0142	0.002	2.29e-12	0.00740385	59.741
rs17185536	C	T	0.7576	-0.0142	0.0023	5.63e-10	0.00740592	59.7578
rs17814208	A	G	0.7575	-0.0129	0.002	7.24e-11	0.0061137	49.3303
rs62176243	A	T	0.7571	0.0148	0.0022	2.41e-11	0.00805627	65.0058
rs2257791	A	G	0.756	-0.0139	0.002	1.63e-12	0.00712806	57.5156
rs56151256	A	C	0.7555	0.0166	0.0022	6.19e-14	0.0101803	82.1461
rs1293037	T	C	0.7544	0.0129	0.0022	5.73e-09	0.00616651	49.7564
rs6567160	T	C	0.7518	-0.0552	0.0019	7.82e-184	0.113714	918.522
rs225882	T	C	0.7513	0.0113	0.0018	8.56e-10	0.00477173	38.5017
rs321237	A	G	0.7498	0.0126	0.002	1.49e-10	0.00595667	48.0632
rs6539064	C	G	0.7468	0.0194	0.0019	1.14e-23	0.0142332	114.854
rs2047648	A	T	0.7465	-0.0133	0.002	7.95e-12	0.00669485	54.0198
rs12888545	A	G	0.7464	-0.0133	0.002	1.76e-11	0.0066966	54.0339
rs156201	C	G	0.7459	0.0124	0.0019	1.65e-10	0.00582852	47.0291
rs9304665	A	T	0.7423	0.023	0.002	2.2e-31	0.0202386	163.324
rs12591120	T	C	0.7397	0.012	0.0022	3.84e-08	0.00554526	44.7435
rs6512302	C	G	0.7391	0.0134	0.002	1.52e-11	0.00692495	55.8766
rs6808814	T	C	0.7335	0.0118	0.0019	1.31e-09	0.00544366	43.9236
rs650198	T	C	0.7294	-0.0137	0.0019	6.43e-13	0.00740909	59.7833
rs9370410	A	G	0.7293	0.0105	0.0019	2.58e-08	0.00435314	35.1241
rs2108719	A	G	0.727	0.0107	0.0019	2.28e-08	0.00454459	36.6689
rs10197031	T	C	0.7262	-0.0161	0.0019	5.05e-18	0.0103079	83.1762
rs17636031	T	C	0.7244	-0.0154	0.0018	3.87e-17	0.00946954	76.4106
rs77432547	A	G	0.7229	-0.017	0.0021	1.44e-15	0.0115782	93.4278
rs2777768	A	G	0.7228	0.0119	0.0019	6.38e-10	0.0056746	45.7871
rs217669	T	C	0.7224	-0.0172	0.0021	6.27e-16	0.0118654	95.7456
rs2910026	T	C	0.7222	-0.0132	0.0021	5.69e-10	0.00699146	56.4132
rs4858193	T	C	0.7199	0.0133	0.0019	2.44e-12	0.00713376	57.5616
rs7713317	A	G	0.7198	-0.0166	0.0018	1.96e-20	0.0111154	89.6928
rs17724992	A	G	0.7197	0.0172	0.0018	5.23e-21	0.0119361	96.3156
rs7534091	A	G	0.7182	-0.012	0.0018	6.65e-11	0.0058288	47.0313
rs1941213	A	C	0.7114	0.0108	0.0019	1.59e-08	0.00478947	38.6448
rs11614340	T	C	0.7066	-0.0117	0.0018	1.87e-10	0.00567591	45.7977
rs7802342	T	G	0.7048	-0.0124	0.0019	6.23e-11	0.00639817	51.6258
rs4865796	A	G	0.7044	-0.0096	0.0018	4.21e-08	0.00383792	30.9668
rs10168563	A	G	0.7031	0.0126	0.0018	9.33e-12	0.00662824	53.4823
rs2862996	T	G	0.7012	-0.0216	0.0017	3.6e-35	0.0195506	157.771
rs6893539	A	C	0.6981	-0.0122	0.0019	6.17e-11	0.0062738	50.6222
rs2712665	T	C	0.6968	-0.0108	0.0019	5.4e-09	0.0049285	39.7667
rs11757278	T	C	0.6961	0.0133	0.0019	6.92e-13	0.00748403	60.3881
rs2271046	A	T	0.6948	-0.0115	0.0018	3.03e-10	0.0056088	45.2561
rs10741329	A	G	0.6944	0.0115	0.0018	3.91e-10	0.00561292	45.2894
rs7171864	A	G	0.6935	0.0132	0.0017	2.6e-14	0.00740721	59.7682
rs2466103	T	G	0.6928	-0.0121	0.0018	8e-12	0.00623203	50.2852
rs10942267	A	G	0.6927	0.0148	0.0018	6.53e-16	0.00932526	75.2462
rs3806114	A	G	0.6916	-0.012	0.0018	1.46e-11	0.00614274	49.5646
rs73985439	A	C	0.6914	-0.0131	0.0021	1.84e-10	0.00732315	59.0898
rs17405819	T	C	0.6845	0.0211	0.0018	6.04e-33	0.0192295	155.18
rs12680842	A	G	0.6839	0.0142	0.0017	3.41e-16	0.00871814	70.3469
rs10101364	T	C	0.6801	0.012	0.0018	5.61e-11	0.00626584	50.558
rs7025938	C	G	0.6798	-0.0162	0.0018	1.47e-19	0.0114252	92.1924
rs2273175	T	C	0.6791	-0.0121	0.0018	3.69e-11	0.00638123	51.4891
rs9375702	T	C	0.6785	-0.0106	0.0018	5.52e-09	0.00490199	39.5528
rs2053682	A	C	0.6784	0.017	0.0018	2.59e-20	0.0126104	101.758
rs7206608	C	G	0.6751	-0.013	0.0018	1.2e-12	0.00741369	59.8205
rs1808629	A	G	0.674	-0.0202	0.002	2.19e-23	0.0179312	144.701
rs7893571	T	G	0.6736	0.0125	0.0018	5.83e-12	0.00687072	55.439
rs2357760	A	G	0.6735	0.0143	0.0017	2.11e-16	0.00899338	72.568
rs2600226	T	C	0.6712	-0.0116	0.0018	1.42e-10	0.00593922	47.9224
rs17783165	T	C	0.671	-0.0128	0.0017	2.74e-13	0.00723383	58.3691
rs4653017	T	C	0.6679	0.0118	0.0018	1.11e-10	0.00617695	49.8407
rs925018	C	G	0.6665	-0.013	0.0017	4.33e-14	0.00751299	60.6217
rs6710091	C	G	0.6655	0.0103	0.0018	5.78e-09	0.00472333	38.1112
rs10975933	C	G	0.6634	0.0114	0.0018	2.07e-10	0.00580403	46.8314
rs4973618	A	G	0.6623	-0.0148	0.0018	1.25e-16	0.00979804	79.0615
rs7730004	T	C	0.6614	0.0139	0.0018	1.46e-14	0.00865388	69.8283
rs1700082	C	G	0.659	0.0094	0.0017	3.38e-08	0.00397123	32.0425
rs13263601	A	C	0.6585	-0.0145	0.0018	4.87e-16	0.00945611	76.3021
rs4906263	C	G	0.6562	-0.0176	0.0018	8.11e-23	0.0139765	112.782
rs11078883	C	G	0.654	-0.0126	0.0018	1.3e-12	0.00718497	57.9748
rs2120710	A	G	0.6529	0.0101	0.0018	1.98e-08	0.00462353	37.3059
rs6470144	T	G	0.6503	0.0098	0.0018	3.06e-08	0.00436809	35.2447
rs10169594	T	C	0.6475	-0.012	0.0018	1.34e-11	0.00657342	53.0399
rs2065418	T	G	0.646	0.0139	0.0018	6.07e-15	0.00883681	71.3045
rs9299	T	C	0.6447	0.0119	0.0018	1.87e-11	0.00648749	52.3466
rs7102454	T	C	0.6437	-0.0168	0.0018	3.84e-21	0.0129464	104.469
rs9595908	T	C	0.6427	0.0154	0.0017	3.73e-20	0.0108921	87.8908
rs12628051	T	C	0.6407	0.0161	0.0018	2.9e-19	0.0119342	96.3005
rs2074314	T	C	0.6356	0.0105	0.0017	1.37e-09	0.00510706	41.2075
rs6496248	A	T	0.6352	0.0104	0.0018	2.93e-09	0.00501259	40.4452
rs11695013	T	C	0.632	-0.0104	0.0017	2.43e-09	0.00503108	40.5944
rs11633626	A	C	0.6313	-0.0157	0.0018	7.27e-19	0.0114746	92.5915
rs1948080	T	G	0.6303	0.0136	0.0018	1.13e-14	0.00861995	69.5545
rs2112347	T	G	0.6298	0.0276	0.0017	1.17e-61	0.0355212	286.698
rs66595146	A	C	0.6291	0.0135	0.002	9.09e-12	0.00850499	68.6269
rs1356506	T	C	0.6287	0.0137	0.0018	8.39e-15	0.00876273	70.7067
rs8134638	T	C	0.6273	-0.0133	0.002	1.57e-11	0.00827119	66.7401
rs13047416	C	G	0.6263	0.0152	0.0018	6.93e-18	0.0108149	87.2675
rs750090	T	C	0.6258	0.0113	0.0018	2.5e-10	0.00598034	48.2542
rs4771218	A	G	0.6244	-0.0141	0.0018	3.18e-15	0.00932517	75.2455
rs11739877	T	C	0.6231	0.0116	0.0018	4.01e-11	0.00632019	50.9965
rs2119753	A	G	0.6229	0.01	0.0017	1e-08	0.00469791	37.906
rs2238799	A	G	0.6187	0.0102	0.0018	8.65e-09	0.00490882	39.6079
rs7498665	A	G	0.6179	-0.0285	0.0017	1.14e-66	0.0383544	309.574
rs13186194	T	C	0.6169	0.01	0.0017	2.2e-09	0.00472669	38.1382
rs7760482	A	G	0.6159	-0.0102	0.0018	6.25e-09	0.00492249	39.7182
rs12714199	T	C	0.6146	-0.0141	0.0017	3.22e-16	0.0094183	75.997
rs4303732	T	C	0.6137	0.0169	0.0017	1.26e-22	0.013542	109.276
rs6656785	A	G	0.6125	-0.0178	0.0016	3.06e-27	0.01504	121.366
rs6545714	A	G	0.6112	-0.0194	0.0016	4.01e-32	0.0178872	144.346
rs1327259	A	G	0.6096	0.0157	0.0017	1.47e-19	0.0117323	94.6713
rs9992189	C	G	0.6083	-0.0097	0.0017	2.04e-08	0.00448379	36.1782
rs214249	T	G	0.6071	0.0138	0.0017	2.72e-15	0.00908512	73.3083
rs1927790	T	C	0.606	-0.014	0.0016	1.57e-17	0.00935955	75.5229
rs9944219	A	G	0.6044	-0.0119	0.0017	8.14e-13	0.00677181	54.6408
rs768023	A	G	0.6033	0.0161	0.0016	1.13e-22	0.0124073	100.118
rs215669	A	G	0.6024	-0.0149	0.0017	8.94e-18	0.0106349	85.815
rs879620	T	C	0.5966	0.0226	0.0017	8.45e-39	0.0245848	198.407
rs7861160	T	C	0.5941	0.0095	0.0017	3.68e-08	0.00435267	35.1203
rs592483	T	C	0.5933	-0.0137	0.0017	1.53e-16	0.00905774	73.0873
rs12150665	T	C	0.5931	0.0168	0.0016	1.74e-24	0.0136227	109.928
rs11060853	A	G	0.591	-0.0107	0.0019	3.1e-08	0.00553488	44.6597
rs6661316	T	C	0.5893	0.012	0.0016	1.72e-13	0.00697033	56.2428
rs2861685	T	C	0.5864	0.0165	0.0019	7.82e-18	0.013206	106.565
rs16989232	G	A	0.5864	-0.0113	0.0017	1.13e-11	0.00619386	49.9771
rs765125	T	C	0.5855	-0.0098	0.0017	1.27e-08	0.00466158	37.6129
rs12987009	A	T	0.5851	-0.0109	0.0017	1.83e-10	0.00576842	46.5441
rs6973656	A	G	0.5836	-0.0101	0.0017	6.31e-09	0.00495791	40.004
rs326893	T	C	0.5812	0.0121	0.0017	1.89e-12	0.00712743	57.5105
rs11165643	T	C	0.5796	0.0185	0.0016	4.49e-30	0.0166788	134.592
rs11030618	T	C	0.5786	0.011	0.0017	1.67e-10	0.00590049	47.6099
rs900144	T	C	0.5784	0.0148	0.0017	1.53e-18	0.0106827	86.2009
rs1451077	A	G	0.5776	-0.0169	0.0019	1.43e-18	0.0139365	112.46
rs11090846	C	G	0.575	-0.011	0.002	2.05e-08	0.00591387	47.7179
rs4880341	T	C	0.5725	-0.013	0.0017	3.06e-14	0.00827234	66.7494
rs4390583	A	C	0.5714	-0.01	0.0018	1.63e-08	0.00489804	39.5209
rs1928295	T	C	0.5712	0.0134	0.0016	2.23e-16	0.00879595	70.9748
rs1436344	C	G	0.5703	0.0147	0.0017	1.07e-17	0.0105909	85.4599
rs10938397	A	G	0.57	-0.0322	0.0016	2.42e-86	0.0508259	410.288
rs9599161	T	C	0.57	0.0098	0.0016	2.32e-09	0.00470788	37.9865
rs1492014	T	C	0.5674	-0.0171	0.0017	1.44e-23	0.0143548	115.836
rs2228552	T	G	0.5663	0.0124	0.0019	1.8e-11	0.00755282	60.9432
rs17182027	A	G	0.5647	-0.011	0.0017	1.46e-10	0.0059487	47.9988
rs7715256	T	G	0.5644	-0.0158	0.0016	3.98e-22	0.0122749	99.0502
rs4097319	T	G	0.5641	0.0107	0.0017	4.32e-10	0.00563042	45.4306
rs2007518	A	G	0.5618	-0.013	0.0017	1.96e-14	0.00832091	67.1413
rs12652212	A	G	0.5611	-0.0131	0.0016	1.63e-15	0.00845237	68.2022
rs12939549	A	G	0.5572	0.018	0.0016	3.68e-28	0.015988	129.017
rs10506971	A	G	0.5521	-0.0142	0.0017	4.69e-17	0.00997253	80.4696
rs9522183	T	G	0.5492	-0.0135	0.0019	2.1e-12	0.00902427	72.8173
rs1048637	T	G	0.5474	-0.0094	0.0017	2.94e-08	0.0043783	35.327
rs4740619	T	C	0.5436	0.0189	0.0016	3.15e-31	0.0177247	143.034
rs7568228	C	G	0.5401	-0.0104	0.0017	1e-09	0.00537322	43.3552
rs10772983	T	C	0.5394	-0.01	0.0016	6.21e-10	0.00496895	40.0931
rs10099330	A	G	0.538	-0.0119	0.0017	3.22e-12	0.0070396	56.8018
rs4307239	A	G	0.5361	-0.0115	0.0017	1.47e-11	0.00657803	53.0771
rs10968114	A	C	0.5331	0.0113	0.0017	3.3e-11	0.00635652	51.2897
rs1350430	T	C	0.5328	-0.0125	0.0017	2.08e-13	0.00777888	62.7674
rs10920336	A	G	0.5327	-0.0101	0.0017	4.2e-09	0.00507868	40.9785
rs2707183	T	G	0.5321	-0.0093	0.0017	4.89e-08	0.00430668	34.7491
rs4813619	T	G	0.5305	-0.0106	0.0018	1.7e-09	0.0055971	45.1617
rs12981256	A	G	0.5284	0.0151	0.0017	1.43e-18	0.0113637	91.6965
rs7512146	T	G	0.5272	-0.0097	0.0017	1.29e-08	0.00469058	37.8469
rs4700608	T	C	0.5236	-0.0155	0.0017	4.32e-20	0.0119857	96.7164
rs7206790	C	G	0.5232	-0.0606	0.0017	1e-200	0.183223	1481.01
rs7172627	A	G	0.523	-0.0114	0.0017	1.81e-11	0.00648425	52.3204
rs12594043	C	G	0.5205	0.0102	0.0017	1.31e-09	0.00519326	41.903
rs1941696	A	G	0.5174	0.0112	0.0017	4.74e-11	0.0062644	50.5464
rs7727781	T	C	0.5164	0.0093	0.0017	4.27e-08	0.00431985	34.8554
rs11713193	A	G	0.5156	0.0246	0.0017	3.02e-48	0.0302285	243.967
rs10761785	T	G	0.5136	-0.0133	0.0016	3.47e-16	0.00883796	71.3138
rs10733051	A	G	0.512	0.0093	0.0016	6.96e-09	0.00432201	34.8729
rs2134858	T	C	0.5119	-0.0117	0.0017	5.87e-12	0.00684062	55.1961
rs2503185	A	G	0.5097	0.013	0.0017	1.33e-14	0.00844682	68.1574
rs1721447	T	G	0.5096	-0.01	0.0017	3.79e-09	0.00499816	40.3287
rs10121187	C	G	0.509	0.0102	0.0017	2.02e-09	0.00520031	41.96
rs6010784	T	C	0.5062	0.0106	0.0016	6.91e-11	0.00561714	45.3234
rs10182181	A	G	0.5052	-0.0327	0.0016	2.45e-91	0.0534587	431.553
rs6766610	C	A	0.5028	0.0099	0.0017	6.22e-09	0.00490035	39.5395
rs7944782	T	G	0.5016	-0.0144	0.0017	3.61e-17	0.0103679	83.6602
rs2275003	A	G	0.5007	0.0111	0.0016	9.44e-12	0.00616049	49.7079
rs12286929	A	G	0.5007	-0.0177	0.0016	1.93e-27	0.0156645	126.406
rs1268065	A	G	0.5	-0.01	0.0016	7.12e-10	0.005	40.3436
rs312750	A	G	0.4986	0.0097	0.0016	2.57e-09	0.00470446	37.9589
rs7357754	A	G	0.4985	-0.012	0.0017	1.81e-12	0.00719994	58.0956
rs11636611	T	C	0.4981	0.0104	0.0017	8.85e-10	0.00540792	43.6352
rs891387	T	C	0.4951	0.0208	0.0017	9.26e-35	0.0216299	174.555
rs935166	A	G	0.4948	-0.0152	0.0019	8.69e-16	0.0115508	93.2059
rs10499694	A	G	0.4935	0.013	0.0016	1.29e-15	0.00844857	68.1715
rs1437842	A	G	0.4907	-0.0106	0.0017	8.49e-10	0.00561606	45.3147
rs185350	T	C	0.4902	0.0137	0.0016	9.1e-17	0.00938089	75.6952
rs6864049	A	G	0.489	-0.0121	0.0016	1.48e-13	0.00731696	59.0399
rs2283006	A	G	0.4881	0.0132	0.0017	8.06e-15	0.00870707	70.2575
rs6716898	A	G	0.4873	0.0127	0.0019	2.33e-11	0.0080593	65.0302
rs35867081	A	G	0.4871	0.015	0.0019	6.65e-15	0.0112425	90.7184
rs12635553	A	T	0.486	0.0099	0.0017	4.1e-09	0.00489666	39.5097
rs2342892	T	G	0.4855	0.0126	0.0017	1.33e-13	0.00793132	63.9975
rs10788494	C	G	0.4835	0.0132	0.0017	5.51e-15	0.00870251	70.2208
rs2605603	A	G	0.4812	-0.0103	0.0016	2.04e-10	0.005297	42.7402
rs12259464	A	G	0.4811	0.0109	0.0017	1.48e-10	0.00593201	47.8642
rs3814883	T	C	0.4795	0.0227	0.0017	1.47e-40	0.0257212	207.58
rs7678054	A	G	0.4788	-0.0099	0.0017	4.57e-09	0.00489169	39.4697
rs349088	A	C	0.4777	-0.013	0.0017	3.5e-14	0.00843319	68.0474
rs4900714	T	G	0.4776	0.015	0.0017	1e-18	0.0112274	90.5966
rs10261050	T	C	0.4754	0.0113	0.0017	4.53e-11	0.00636905	51.3908
rs9512648	A	G	0.4741	0.0095	0.0017	4.11e-08	0.00450039	36.3122
rs1358980	T	C	0.4735	-0.0129	0.0017	5.15e-15	0.00829713	66.9494
rs9294260	A	G	0.4689	0.014	0.0016	8.16e-18	0.00976209	78.7713
rs765875	T	C	0.4689	-0.0132	0.0017	1.08e-14	0.00867829	70.0253
rs1492767	T	C	0.4681	0.0095	0.0016	3.55e-09	0.00449413	36.2617
rs264941	A	C	0.4679	-0.0124	0.0017	1.84e-13	0.00765631	61.7783
rs474605	A	G	0.4679	-0.0125	0.0017	2.72e-13	0.0077803	62.7788
rs4017425	T	C	0.4676	-0.0118	0.0017	2.91e-12	0.00693277	55.9397
rs6886072	T	C	0.4665	-0.01	0.0017	4.13e-09	0.00497756	40.1625
rs6850421	A	G	0.4564	0.0113	0.0019	3.66e-09	0.00633595	51.1237
rs13245051	A	G	0.4557	0.015	0.0017	1.12e-18	0.0111617	90.0661
rs2622274	T	G	0.4553	-0.0107	0.0017	3.23e-10	0.00567875	45.8206
rs4986044	T	C	0.455	-0.0177	0.0016	1.27e-27	0.0155376	125.382
rs1421334	A	C	0.4546	0.0135	0.0017	3.11e-15	0.00903737	72.923
rs4240673	T	C	0.4545	0.0175	0.0016	1.58e-26	0.0151857	122.542
rs7593917	A	G	0.4535	-0.0115	0.0016	9.67e-13	0.00655531	52.8938
rs10909880	T	C	0.4522	-0.0135	0.0016	2.21e-16	0.00902922	72.8572
rs1075901	T	C	0.4516	-0.0118	0.0016	4.43e-13	0.00689676	55.6491
rs2439823	A	G	0.4514	-0.0165	0.0017	6.51e-22	0.0134839	108.807
rs39654	A	G	0.4513	-0.0163	0.0017	1.75e-21	0.0131585	106.181
rs4671328	T	G	0.4496	0.0214	0.0017	3.42e-36	0.0226653	182.913
rs2192158	A	G	0.4492	0.0137	0.0017	7.42e-16	0.00928763	74.9425
rs698147	A	G	0.447	0.0116	0.0017	9.67e-12	0.0066524	53.6773
rs6493498	T	C	0.4465	0.0137	0.0016	4.84e-17	0.00927706	74.8572
rs1296328	A	C	0.4464	0.0166	0.0017	3.49e-22	0.0136197	109.903
rs7734385	A	G	0.4449	-0.0101	0.0016	6.08e-10	0.00503856	40.6548
rs13249650	A	T	0.4443	0.011	0.0019	1.02e-08	0.00597492	48.2104
rs2984618	T	G	0.4408	0.0165	0.0016	3.8e-24	0.0134217	108.305
rs1999433	T	C	0.4403	-0.0107	0.0017	2.9e-10	0.00564289	45.5312
rs12642970	C	G	0.44	-0.0109	0.0019	1.71e-08	0.00585496	47.2424
rs1884389	T	C	0.4386	-0.0108	0.0017	3.72e-10	0.00574405	46.3475
rs34184235	T	C	0.4353	-0.0115	0.0019	2.14e-09	0.00650178	52.4618
rs1877875	T	C	0.4341	-0.0109	0.0017	2.51e-10	0.00583731	47.1
rs805412	A	G	0.4337	-0.0098	0.0017	1.14e-08	0.00471757	38.0646
rs6804842	A	G	0.4301	-0.0141	0.0016	7.57e-18	0.00974622	78.6433
rs427943	A	C	0.4288	-0.0177	0.0017	3.6e-25	0.0153469	123.842
rs10920678	A	G	0.425	0.0149	0.0016	7.15e-20	0.0108507	87.5567
rs339991	A	G	0.4201	-0.0125	0.0017	3.51e-13	0.007613	61.4288
rs17207196	T	C	0.42	-0.022	0.0017	1.58e-36	0.0235805	190.3
rs2423668	T	C	0.4196	0.0106	0.0018	7.84e-09	0.00547274	44.1582
rs4740383	A	G	0.4185	0.0131	0.0018	7.03e-14	0.00835252	67.3965
rs2396625	A	T	0.4183	-0.0176	0.0017	2.81e-24	0.0150745	121.644
rs6468266	A	T	0.4176	-0.0113	0.0017	7.71e-11	0.0062111	50.1163
rs7124681	A	C	0.4162	0.0257	0.0016	3.96e-55	0.0320968	259.051
rs889398	T	C	0.4151	-0.0195	0.0016	3.23e-32	0.0184643	149.004
rs7258722	A	T	0.4131	-0.02	0.0017	1.81e-30	0.0193959	156.522
rs9320823	T	C	0.4118	-0.0165	0.0017	2.07e-21	0.0131889	106.426
rs1346841	A	G	0.4116	-0.0126	0.0017	3.18e-13	0.00768987	62.0491
rs6915002	T	C	0.4113	0.0099	0.0017	8.71e-09	0.00474628	38.2963
rs10929925	A	C	0.4105	-0.0142	0.0016	3.05e-18	0.00975896	78.7461
rs273512	T	C	0.409	0.0156	0.0018	4.48e-19	0.0117649	94.9345
rs9471333	C	T	0.4073	0.0189	0.0017	1.97e-29	0.0172466	139.175
rs12868881	A	T	0.4066	0.0138	0.0017	1.4e-15	0.00918974	74.1526
rs657452	A	G	0.4042	0.0188	0.0016	3.17e-30	0.0170233	137.372
rs13110266	A	G	0.4037	-0.0124	0.0016	3.96e-14	0.00740282	59.7327
rs197374	T	C	0.4027	0.0141	0.0017	3.16e-16	0.00956406	77.1733
rs7685628	A	T	0.4014	0.0101	0.0017	6.15e-09	0.00490215	39.5541
rs2365389	T	C	0.3999	-0.0168	0.0016	6.49e-25	0.0135464	109.311
rs3764625	T	G	0.3989	0.0096	0.0017	2.42e-08	0.0044196	35.6603
rs355777	C	G	0.3984	0.0151	0.0017	2.13e-18	0.0109298	88.1945
rs10864728	A	G	0.3978	0.011	0.0019	1.2e-08	0.00579723	46.7767
rs12421848	A	G	0.3962	-0.0141	0.0019	3.99e-13	0.00951209	76.7539
rs2271189	A	G	0.396	-0.0141	0.0018	9.26e-16	0.00951043	76.7405
rs6882366	T	C	0.3959	-0.0131	0.0017	4.39e-14	0.00820856	66.2347
rs11218510	A	G	0.3949	-0.014	0.002	6.79e-13	0.009367	75.583
rs6803161	T	C	0.3945	0.0107	0.0019	2.71e-08	0.00546964	44.1332
rs756717	A	G	0.394	-0.0134	0.0017	2.38e-15	0.00857449	69.1877
rs1624134	C	G	0.3925	0.01	0.0017	6.51e-09	0.00476887	38.4786
rs2289379	T	C	0.3917	-0.0137	0.0018	7.02e-15	0.00894422	72.1713
rs34234296	A	G	0.3876	-0.0145	0.002	2.01e-13	0.00998125	80.54
rs7138803	A	G	0.387	0.0297	0.0017	3.1e-71	0.0418518	337.815
rs3825061	T	C	0.3863	0.014	0.0017	6.15e-16	0.00929323	74.9878
rs3101336	T	C	0.3825	-0.0254	0.0016	4.8e-54	0.0304766	245.97
rs1945160	A	G	0.3819	-0.0104	0.0018	5.65e-09	0.00510629	41.2012
rs13296413	T	C	0.3811	-0.0148	0.0017	2.49e-17	0.0103327	83.376
rs2861089	A	T	0.3806	0.0105	0.0017	1.55e-09	0.00519815	41.9425
rs35483388	T	C	0.3794	0.0125	0.002	2.61e-10	0.00735799	59.371
rs11066188	A	G	0.3762	-0.0114	0.0016	3.05e-12	0.00609964	49.2168
rs10742752	T	C	0.3761	-0.0123	0.0017	1.2e-13	0.0071	57.2892
rs1884897	A	G	0.3747	-0.0184	0.0017	2.7e-28	0.0158649	128.024
rs942066	A	G	0.373	-0.0202	0.002	2.36e-24	0.0190857	154.019
rs11105839	A	T	0.3729	-0.0113	0.0017	1.25e-11	0.00597195	48.1865
rs9531786	C	G	0.3715	-0.0111	0.0018	4.11e-10	0.00575361	46.4246
rs6556301	T	G	0.3707	-0.0113	0.0017	8.14e-11	0.00595754	48.0702
rs7357604	A	G	0.3675	0.0124	0.0018	4.24e-12	0.00714811	57.6774
rs3796432	T	G	0.3672	-0.0113	0.0018	2.21e-10	0.00593412	47.8812
rs7588437	A	G	0.3664	-0.0165	0.0017	2.32e-22	0.0126406	102.001
rs1750307	A	T	0.3655	0.0129	0.0018	2.78e-13	0.00771842	62.2795
rs12692596	T	C	0.3618	0.012	0.0017	1.03e-12	0.00664994	53.6574
rs337637	A	G	0.359	-0.0137	0.0017	6.24e-16	0.00863821	69.7018
rs11655587	T	C	0.3572	-0.021	0.002	6.87e-26	0.0202514	163.428
rs12636480	T	G	0.3507	0.0128	0.0018	6.96e-13	0.00746159	60.2069
rs4864201	T	C	0.3471	0.0137	0.0017	4.3e-16	0.00850692	68.6424
rs2400414	T	C	0.3461	-0.0126	0.0018	5.52e-13	0.00718595	57.9827
rs11121210	T	C	0.3445	-0.0111	0.0017	2.37e-10	0.00556465	44.8999
rs11773362	T	C	0.3396	-0.0105	0.0018	6.39e-09	0.00494519	39.9014
rs8122855	A	G	0.3377	0.0137	0.0018	4.11e-14	0.0083957	67.7449
rs2228213	A	G	0.3374	-0.0144	0.0017	5.5e-17	0.00927153	74.8126
rs274628	A	C	0.3366	-0.0102	0.0018	1.36e-08	0.00464644	37.4907
rs10050620	T	C	0.3308	-0.013	0.002	1.2e-10	0.00748235	60.3745
rs4256980	C	G	0.3305	-0.0187	0.0017	8.63e-29	0.0154752	124.878
rs6909685	T	C	0.3295	-0.0149	0.0018	2.78e-16	0.00980972	79.1557
rs2820295	A	G	0.3266	0.0235	0.0018	5.56e-39	0.0242915	196.04
rs570463	A	C	0.3266	-0.0121	0.0018	4.33e-11	0.00644006	51.9638
rs11919665	A	T	0.3249	0.0117	0.002	7.3e-09	0.00600509	48.4539
rs994596	T	C	0.3247	0.013	0.0018	1.06e-12	0.00741132	59.8014
rs12462975	A	G	0.3243	0.0193	0.0018	1.47e-25	0.0163247	131.734
rs2744974	T	C	0.3239	0.0261	0.0017	1.28e-51	0.0298355	240.794
rs10961649	T	C	0.3238	0.0104	0.0018	1.51e-08	0.0047364	38.2166
rs7070670	T	C	0.3228	-0.0126	0.0021	7.14e-10	0.00694099	56.006
rs10811868	A	G	0.32	-0.01	0.0018	3.18e-08	0.004352	35.1149
rs7774	A	C	0.3197	0.0128	0.0021	4.22e-10	0.00712677	57.5052
rs12628891	T	C	0.3186	-0.0115	0.0019	5.85e-10	0.00574214	46.3321
rs9603697	T	C	0.3184	0.0134	0.0018	1.69e-13	0.00779367	62.8868
rs1412235	C	G	0.3151	0.0237	0.0017	2.28e-42	0.0242439	195.655
rs17367750	T	C	0.3117	-0.0122	0.0018	1.97e-11	0.00638652	51.5318
rs10132280	A	C	0.311	-0.0214	0.0018	2.28e-33	0.0196262	158.382
rs7640424	T	C	0.3106	-0.0135	0.0018	1.23e-14	0.00780495	62.9778
rs7631156	A	G	0.3091	0.0215	0.0018	3.33e-32	0.0197434	159.327
rs7084454	A	G	0.3086	0.0198	0.0018	4.51e-27	0.0167296	135.002
rs6720868	T	C	0.3083	0.0154	0.0018	1.82e-17	0.0101149	81.6187
rs2470893	T	C	0.3049	0.0107	0.0017	9.43e-10	0.00485291	39.1567
rs10402145	G	A	0.303	0.0121	0.0019	3.31e-10	0.00618409	49.8983
rs12527426	A	G	0.3	0.015	0.0019	5.54e-16	0.00945	76.2528
rs6607337	T	C	0.2978	-0.0124	0.0019	2.55e-11	0.00643071	51.8884
rs6696828	C	G	0.2976	0.012	0.0018	6.42e-11	0.00602019	48.5757
rs2612576	A	T	0.2945	-0.0108	0.0019	8.49e-09	0.00484685	39.1079
rs6921533	T	C	0.2933	0.0104	0.0018	1.37e-08	0.00448378	36.1782
rs6890310	A	G	0.2923	-0.0119	0.0019	3.29e-10	0.00585871	47.2727
rs3732927	T	C	0.2907	0.0099	0.0017	1.13e-08	0.00404181	32.6119
rs11150911	A	C	0.2848	0.0118	0.0018	3.72e-11	0.00567233	45.7688
rs3115667	T	C	0.2821	-0.0179	0.0019	5.92e-21	0.0129779	104.723
rs28489620	A	G	0.2818	-0.0151	0.0021	1.42e-12	0.00922933	74.4721
rs1951455	T	C	0.2813	-0.0148	0.0019	6.05e-15	0.00885668	71.4648
rs2715423	A	G	0.2805	-0.0115	0.0019	1.9e-09	0.00533813	43.0721
rs10779751	A	G	0.2787	0.0131	0.0018	2.66e-13	0.00689963	55.6722
rs7903146	T	C	0.2787	-0.0178	0.0018	1.67e-23	0.0127386	102.792
rs7696649	A	G	0.278	0.0116	0.0019	4.73e-10	0.00540167	43.5847
rs9168	A	C	0.2752	-0.0139	0.0019	1.08e-13	0.00770772	62.1932
rs3808477	T	C	0.274	-0.0182	0.0019	8.73e-22	0.0131783	106.341
rs7599312	A	G	0.2737	-0.0182	0.0018	1.52e-23	0.0131693	106.268
rs12912198	T	C	0.2731	-0.01	0.0018	3.44e-08	0.00397033	32.0351
rs12914623	C	G	0.2722	-0.0159	0.0019	2e-16	0.0100167	80.826
rs2058527	T	G	0.2715	-0.0115	0.0019	1.8e-09	0.00523149	42.2115
rs10992867	A	G	0.2687	0.0162	0.0019	3.2e-17	0.0103139	83.2245
rs7323	C	G	0.268	-0.0166	0.0019	2.18e-18	0.0108117	87.2413
rs845084	A	G	0.2666	0.0136	0.0019	3.22e-12	0.00723284	58.3611
rs79113395	A	G	0.266	-0.02	0.0022	2.03e-20	0.0156195	126.043
rs12922346	C	G	0.2641	0.0133	0.002	1.48e-11	0.00687576	55.4796
rs2196618	A	G	0.2634	-0.0137	0.0019	1.49e-12	0.00728314	58.767
rs11615578	T	C	0.2575	0.0117	0.002	3.04e-09	0.0052345	42.2359
rs852056	T	C	0.2538	0.0123	0.0019	2.15e-10	0.00573043	46.2376
rs2875762	C	G	0.252	0.0129	0.002	1.07e-10	0.00627352	50.62
rs13033310	A	G	0.2519	0.0146	0.0022	3.4e-11	0.00803385	64.8249
rs2907948	A	G	0.244	-0.0145	0.0019	1.95e-14	0.00775671	62.5885
rs56211164	A	G	0.2395	-0.0128	0.0022	8.9e-09	0.00596836	48.1575
rs8065172	A	G	0.2383	-0.0124	0.002	5.29e-10	0.00558189	45.039
rs61740466	A	G	0.2346	-0.0142	0.0022	2.24e-10	0.00724141	58.4302
rs8181823	A	C	0.2344	-0.0125	0.002	4.36e-10	0.00560802	45.2498
rs8057911	T	C	0.234	0.0125	0.0023	3.66e-08	0.00560138	45.1962
rs7144011	T	G	0.2334	0.0263	0.002	2.37e-40	0.024752	199.757
rs11594179	T	C	0.2328	-0.0109	0.0019	2.16e-08	0.00424399	34.2433
rs11692326	T	C	0.2302	0.0147	0.0019	1.69e-14	0.00765857	61.7966
rs2281819	A	T	0.2293	-0.0154	0.002	2.09e-14	0.00838225	67.6364
rs2241423	A	G	0.2285	-0.0298	0.0019	3.6e-54	0.0313101	252.699
rs305256	T	C	0.2263	-0.0115	0.0021	2.79e-08	0.00463109	37.3668
rs1304549	A	G	0.2262	-0.0118	0.0021	1.35e-08	0.00487433	39.3296
rs7024334	T	G	0.2254	0.0135	0.002	4.71e-12	0.00636398	51.3499
rs2832283	A	G	0.2254	0.0115	0.002	4.72e-09	0.00461803	37.2615
rs865809	A	G	0.2246	0.0124	0.002	6.5e-10	0.00535561	43.2131
rs9951619	T	G	0.2239	-0.0152	0.0019	2.33e-15	0.00802951	64.7898
rs10002111	A	G	0.2227	0.0125	0.0021	1.26e-09	0.00540952	43.6481
rs34811474	A	G	0.2224	-0.0293	0.0023	8.5e-38	0.0296931	239.645
rs12282785	A	C	0.2204	-0.0157	0.0023	1.43e-11	0.00847057	68.3491
rs12448257	A	G	0.2185	0.0161	0.002	9.04e-16	0.00885242	71.4305
rs4970991	T	C	0.2151	0.0116	0.0021	1.81e-08	0.00454361	36.6609
rs10033843	A	G	0.215	0.014	0.0021	1.07e-11	0.00661598	53.3834
rs4921301	T	C	0.2127	-0.0129	0.0024	4.03e-08	0.00557336	44.9702
rs72757415	T	G	0.2123	-0.0159	0.0023	1.34e-11	0.00845542	68.2268
rs1383592	A	G	0.212	0.0122	0.0021	4.92e-09	0.00497292	40.1251
rs12602912	T	C	0.212	0.0166	0.002	2.9e-16	0.00920679	74.2902
rs112646560	T	C	0.2119	0.018	0.0023	1.29e-14	0.0108215	87.3207
rs1958898	C	G	0.2098	-0.0146	0.0021	4.23e-12	0.0070677	57.0285
rs1860561	A	G	0.2087	0.0159	0.0019	1.71e-16	0.00835003	67.3763
rs6445258	T	C	0.207	0.0131	0.0023	2.48e-08	0.00563399	45.4594
rs6951489	A	G	0.2051	0.0238	0.0023	2.99e-25	0.0184698	149.048
rs478707	T	C	0.2032	-0.015	0.0024	1.98e-10	0.00728594	58.7896
rs12681792	A	C	0.2024	0.015	0.0021	2.88e-12	0.00726454	58.6169
rs6500208	A	G	0.2021	0.0146	0.002	3.21e-13	0.00687465	55.4707
rs6443750	T	C	0.1994	-0.0152	0.0021	7.25e-13	0.00737663	59.5214
rs11611246	T	G	0.199	0.0223	0.002	2.04e-28	0.0158535	127.931
rs6591407	A	C	0.1984	-0.0124	0.0021	3.58e-09	0.00489072	39.4618
rs4430672	T	C	0.1958	0.0124	0.0021	5e-09	0.00484228	39.071
rs2283093	T	C	0.1949	0.0121	0.0021	1.1e-08	0.00459476	37.0737
rs962796	T	C	0.1937	0.014	0.0021	1.88e-11	0.00612227	49.3994
rs12334877	A	G	0.1913	-0.0144	0.0021	2.17e-11	0.0064159	51.7688
rs562664	T	C	0.1873	-0.0138	0.0022	4.15e-10	0.00579771	46.7805
rs194809	A	G	0.1871	0.0126	0.0022	4.86e-09	0.00482928	38.966
rs11672660	T	C	0.1871	-0.0338	0.0021	6.83e-60	0.0347516	280.484
rs9569777	T	G	0.1865	-0.0201	0.0021	3.43e-21	0.0122591	98.9224
rs6265	T	C	0.1836	-0.0413	0.0021	7.4e-89	0.0511335	412.773
rs17806224	A	G	0.1808	-0.026	0.0022	7.91e-32	0.0200247	161.598
rs3923783	A	C	0.1784	-0.0222	0.0022	4.12e-23	0.0144475	116.583
rs10962550	C	G	0.1756	0.0186	0.0022	5.68e-17	0.0100166	80.8249
rs9816226	A	T	0.1755	-0.0315	0.0021	1.45e-50	0.0287157	231.754
rs28350	A	G	0.1717	0.0172	0.0022	1.07e-14	0.00841482	67.8992
rs40067	A	G	0.1701	-0.0252	0.0023	9.73e-29	0.0179292	144.685
rs12439632	C	G	0.1682	0.0145	0.0023	3.68e-10	0.00588316	47.47
rs3019466	T	C	0.1677	-0.0128	0.0024	4.91e-08	0.00457365	36.9034
rs11128021	A	G	0.1615	-0.0181	0.0024	1.63e-14	0.00887284	71.5953
rs7616009	A	G	0.1595	-0.0157	0.0024	4.33e-11	0.00660888	53.3261
rs2513999	A	G	0.1593	-0.0154	0.0026	3.07e-09	0.00635226	51.2553
rs13021737	A	G	0.1567	-0.0578	0.0021	2.89e-161	0.0882951	713.023
rs12386885	T	C	0.1564	0.0151	0.0026	9.9e-09	0.00601668	48.5475
rs2206277	T	C	0.1557	0.0408	0.0021	1.82e-83	0.0437659	353.272
rs79906980	T	C	0.1555	0.0158	0.0026	1.69e-09	0.00655653	52.9037
rs10145749	T	C	0.1549	0.0161	0.0026	8.33e-10	0.00678643	54.7588
rs930295	A	C	0.1548	0.0208	0.0023	2.03e-19	0.0113211	91.3523
rs3764835	A	G	0.1505	-0.013	0.0024	3.84e-08	0.00432132	34.8673
rs10829164	T	C	0.1468	0.0151	0.0024	2.37e-10	0.00571164	46.086
rs10510419	T	G	0.1467	-0.0168	0.0023	2.23e-13	0.00706611	57.0157
rs12611148	A	C	0.1429	-0.0137	0.0024	1.42e-08	0.00459764	37.0969
rs10518694	A	C	0.1394	0.0144	0.0024	3.43e-09	0.0049753	40.1443
rs946824	T	C	0.1355	0.0197	0.0025	4.82e-15	0.00909215	73.3651
rs1501673	A	G	0.1355	0.0289	0.0025	2.73e-31	0.0195673	157.906
rs17020497	A	G	0.1341	0.014	0.0025	2.04e-08	0.00455179	36.727
rs35408866	A	G	0.1339	0.0159	0.0028	1.5e-08	0.00586372	47.3131
rs61813324	T	C	0.1312	0.0289	0.0028	3.2e-24	0.0190405	153.654
rs1006317	T	G	0.1268	0.016	0.0026	3.75e-10	0.00566895	45.7415
rs10842240	C	G	0.1256	0.0195	0.0025	1.21e-14	0.00835216	67.3936
rs12429545	A	G	0.1218	0.0313	0.0024	1.42e-37	0.0209585	169.135
rs12098284	T	C	0.1212	0.0184	0.0026	9.87e-13	0.00721204	58.1933
rs34517439	A	C	0.1168	0.0391	0.003	3.4e-39	0.0315417	254.569
rs1799923	A	G	0.1117	-0.0224	0.0026	1.12e-17	0.00995724	80.3462
rs61828641	A	G	0.1092	0.0223	0.003	2.49e-13	0.00967481	78.067
rs1409818	T	C	0.1074	0.0195	0.0028	2.59e-12	0.00729055	58.8268
rs10110189	T	C	0.1057	-0.0156	0.0028	2.2e-08	0.00460084	37.1228
rs35949039	T	G	0.1056	-0.0215	0.0031	6.3e-12	0.00873178	70.4569
rs11902450	T	C	0.1052	0.0167	0.0027	1.06e-09	0.00525055	42.3653
rs12926250	T	G	0.1051	0.018	0.0028	1.78e-10	0.0060947	49.177
rs11246136	A	C	0.1021	-0.0167	0.003	2.03e-08	0.00511348	41.2593
rs59302296	A	T	0.0991	0.0217	0.0032	9.12e-12	0.00840814	67.8452
rs6463489	T	C	0.0959	0.0167	0.0026	2.5e-10	0.00483613	39.0213
rs12140153	T	G	0.0911	-0.0353	0.0034	1.44e-25	0.0206354	166.528
rs11649864	A	G	0.0859	0.0192	0.003	2.52e-10	0.00578921	46.7119
rs12369179	T	C	0.085	-0.034	0.0031	2.32e-28	0.0179816	145.107
rs13107325	T	C	0.082	0.0468	0.0032	3.81e-47	0.0329745	266.137
rs79780963	T	C	0.0804	0.0244	0.0035	2.63e-12	0.00880369	71.0372
rs61983990	A	G	0.0802	0.0198	0.0035	1.91e-08	0.005784	46.6698
rs12765914	T	C	0.0801	0.0226	0.0031	1.96e-13	0.00752697	60.7345
rs11577094	T	C	0.0791	0.0186	0.003	3.28e-10	0.00504017	40.6677
rs4812405	A	C	0.0763	-0.0202	0.0033	1.28e-09	0.00575159	46.4084
rs17681451	A	G	0.0762	-0.0225	0.0031	7.37e-13	0.00712735	57.5098
rs16851483	T	G	0.0717	0.0352	0.0034	4.87e-25	0.0164939	133.1
rs11046972	T	C	0.0714	0.0176	0.0032	3.72e-08	0.00410754	33.1423
rs45486197	A	G	0.0635	0.0279	0.004	1.8e-12	0.00925806	74.7039
rs76942203	A	G	0.0587	0.0263	0.0041	9.08e-11	0.00764377	61.6771
rs16906838	T	C	0.0486	-0.0247	0.004	4.31e-10	0.00564187	45.523
rs150215901	A	T	0.0414	-0.0275	0.0049	1.54e-08	0.00600251	48.4331
rs116374395	A	G	0.0348	0.0321	0.0052	7.05e-10	0.00692208	55.8534
rs77165542	T	C	0.0341	-0.0939	0.0053	1.51e-70	0.0580828	468.903
rs74887628	A	G	0.0339	0.0305	0.0054	1.76e-08	0.00609328	49.1656
rs1126930	C	G	0.0339	0.0341	0.0053	1e-10	0.00761659	61.4578
rs2962334	T	G	0.0272	0.0396	0.0059	1.78e-11	0.00829875	66.9626
rs76638898	A	G	0.0234	-0.0376	0.0065	8.15e-09	0.00646157	52.1374
rs118081010	T	C	0.0165	0.0518	0.0075	5.28e-12	0.00870859	70.2698
SNP, single-nucleotide polymorphism; R2, percentage of the variation of BMI explained by the SNP; F, F statistic.
SNPs were extracted from GWAS by pulit et al.

## Sheet: Table S3
Tabel S3. Characteristics of the genetic variants associated with waist-to-hip ratio.
SNP	Effect allele	Non-effect allele	Effect allele frequency	Beta	Standard Error	P-value	R2 (%)	F
rs55920843	T	G	0.9886	0.0623	0.0092	1.55e-11	0.00874846	61.0355
rs6899983	A	C	0.9819	-0.0425	0.0075	1.56e-08	0.00642028	44.7934
rs142989338	T	C	0.977	-0.0371	0.0068	4.3e-08	0.00618586	43.1581
rs145952040	T	C	0.9608	-0.033	0.0052	2.66e-10	0.00820308	57.2308
rs115092994	A	G	0.9607	0.0278	0.0051	3.62e-08	0.00583579	40.7158
rs7919055	T	C	0.9577	-0.0282	0.0045	4.81e-10	0.00644315	44.953
rs111874795	T	C	0.9556	0.0384	0.0048	7e-16	0.0125127	87.2943
rs2981423	T	C	0.9375	0.0194	0.0035	3.64e-08	0.00441047	30.7719
rs62424543	A	G	0.9296	-0.0215	0.0038	2.22e-08	0.00605028	42.2122
rs10504486	A	G	0.9232	0.018	0.0033	3.06e-08	0.00459443	32.0554
rs11654395	T	C	0.9185	-0.0181	0.0033	3.75e-08	0.00490483	34.2209
rs11029441	T	C	0.9155	-0.0199	0.0035	1.73e-08	0.00612705	42.7477
rs17289049	A	G	0.9112	-0.0164	0.003	3.06e-08	0.00435256	30.3679
rs61876729	A	G	0.9091	0.0214	0.0034	5.55e-10	0.00756891	52.8067
rs10507524	T	C	0.9047	-0.0171	0.003	1.79e-08	0.0050422	35.1792
rs10991433	T	C	0.8956	-0.0254	0.0028	5.73e-20	0.0120646	84.1682
rs797486	A	C	0.8938	0.0316	0.0026	1.09e-34	0.018957	132.244
rs17066856	T	C	0.892	0.0177	0.0028	3.79e-10	0.00603622	42.1141
rs10164099	T	C	0.8742	-0.0149	0.0025	1.17e-09	0.00488308	34.0692
rs12595496	A	G	0.8663	-0.0178	0.0025	2.08e-12	0.00733955	51.2067
rs12042959	A	G	0.8633	0.0155	0.0025	9.25e-10	0.00567053	39.5629
rs13229637	T	C	0.8538	0.0159	0.0025	1.91e-10	0.00631143	44.0341
rs12643960	A	G	0.8502	-0.0165	0.0027	1.51e-09	0.00693475	48.3826
rs17078048	A	G	0.8498	-0.0136	0.0025	3.9e-08	0.00472166	32.943
rs6130360	A	G	0.8485	0.0151	0.0025	1.13e-09	0.00586203	40.8989
rs2799465	T	C	0.8481	-0.0147	0.0025	3.07e-09	0.00556762	38.8449
rs429358	T	C	0.8459	0.0346	0.0027	4.21e-37	0.0312107	217.699
rs987237	A	G	0.844	-0.02	0.0022	9.98e-20	0.0105331	73.4852
rs6743060	A	C	0.8423	0.0266	0.0022	1.8e-32	0.0187971	131.129
rs16853606	A	G	0.8413	-0.0132	0.0023	1.22e-08	0.00465271	32.4619
rs62506196	A	C	0.8376	-0.0159	0.0027	2.7e-09	0.00687776	47.985
rs998732	A	G	0.8343	0.0165	0.0023	1.04e-12	0.00752736	52.5168
rs71385734	T	G	0.8266	0.0192	0.0026	1.06e-13	0.0105676	73.7258
rs11711934	T	C	0.8236	0.0175	0.0022	2.64e-15	0.00889859	62.0828
rs6795831	A	C	0.8143	0.0288	0.0023	2.09e-37	0.0250848	174.981
rs10019888	A	G	0.8133	-0.0208	0.0023	8.05e-20	0.0131387	91.6607
rs2823096	A	G	0.8115	0.0128	0.0023	3.17e-08	0.00501245	34.9717
rs4243130	T	G	0.8081	-0.0121	0.0021	1.68e-08	0.00454089	31.6818
rs7982447	T	C	0.8015	-0.0128	0.0022	6.07e-09	0.00521332	36.3731
rs7350648	T	G	0.8008	0.0138	0.0025	1.99e-08	0.00607577	42.39
rs536665	A	G	0.7979	-0.0171	0.0024	2.18e-12	0.00943055	65.7938
rs10490869	A	T	0.7964	-0.0183	0.0022	9.34e-17	0.0108603	75.7675
rs1657930	A	G	0.7926	-0.0134	0.0022	5.62e-10	0.0059034	41.1875
rs6932767	T	G	0.7926	0.0155	0.0022	2.2e-12	0.00789871	55.1075
rs4372913	A	G	0.7875	-0.014	0.0022	8.6e-11	0.00655988	45.7673
rs12101393	C	G	0.7865	0.014	0.0022	1.19e-10	0.00658238	45.9243
rs1345203	T	C	0.7829	0.0187	0.0024	3.07e-15	0.0118872	82.9309
rs6749646	A	T	0.7801	-0.021	0.0022	5.99e-22	0.0151302	105.552
rs12777288	T	C	0.7714	-0.0139	0.0021	6.88e-11	0.00681421	47.5417
rs645040	T	G	0.7704	0.0156	0.002	1.15e-14	0.00860929	60.0646
rs7861458	A	C	0.7689	0.0128	0.0023	3.55e-08	0.00582264	40.624
rs11048456	T	C	0.7646	-0.0266	0.0019	3e-43	0.0254703	177.669
rs11747001	A	G	0.7638	0.0154	0.002	8.39e-15	0.00855719	59.7011
rs3754963	A	T	0.7619	0.0113	0.002	2.13e-08	0.00463281	32.3231
rs4779526	A	T	0.7568	0.0132	0.0021	2.09e-10	0.00641391	44.749
rs591939	A	G	0.7547	-0.0177	0.0023	9.11e-15	0.0115997	80.9257
rs8141715	T	G	0.7545	-0.0136	0.002	1.45e-11	0.00685202	47.8055
rs9644033	A	T	0.7545	0.0188	0.0021	2.1e-19	0.0130935	91.3457
rs3759739	A	G	0.7533	-0.0111	0.002	1.97e-08	0.00457945	31.9508
rs6567160	T	C	0.7532	-0.0263	0.002	2.53e-39	0.0257156	179.38
rs4738141	A	G	0.7436	-0.02	0.0019	7.34e-25	0.0152527	106.407
rs2069443	T	G	0.7423	-0.0119	0.0021	1.4e-08	0.00541774	37.7992
rs11030107	A	G	0.7327	-0.0178	0.0019	4.08e-20	0.0124107	86.5825
rs13063979	T	G	0.7323	-0.0135	0.0019	1.19e-12	0.00714554	49.8531
rs1452075	T	C	0.7316	0.0123	0.0019	1.32e-10	0.0059415	41.4533
rs317646	A	G	0.7313	-0.011	0.002	2.56e-08	0.00475531	33.1777
rs11133377	A	G	0.7241	0.0143	0.002	8.92e-13	0.00817057	57.004
rs905938	T	C	0.7235	0.0126	0.0019	7.83e-11	0.00635192	44.3165
rs4635727	A	G	0.7226	0.0118	0.002	2.35e-09	0.00558211	38.946
rs35154326	A	G	0.7224	0.0138	0.0022	4.85e-10	0.0076381	53.2894
rs17724992	A	G	0.7209	0.0143	0.0019	1.29e-13	0.00822881	57.4103
rs2398893	A	G	0.7143	0.0157	0.0019	9.01e-17	0.0100605	70.1884
rs579682	T	C	0.7141	-0.0133	0.002	2.02e-11	0.00722281	50.3922
rs1563575	A	G	0.7122	0.0116	0.0019	8.55e-10	0.00551618	38.4861
rs3747579	T	C	0.7114	-0.015	0.0018	4.07e-16	0.00923895	64.4572
rs6021889	A	G	0.7102	0.0203	0.0019	2.46e-27	0.0169629	118.336
rs1243188	T	C	0.7061	-0.0148	0.0019	2.37e-14	0.00909116	63.4262
rs6719428	T	C	0.7053	-0.017	0.002	3.76e-18	0.0120138	83.8143
rs12470785	A	G	0.7002	-0.0111	0.0019	9.1e-09	0.00517285	36.0907
rs6874848	A	T	0.6995	-0.0138	0.002	1.75e-12	0.00800609	55.8566
rs10158345	C	G	0.6993	0.0117	0.0019	1.57e-09	0.00575703	40.1663
rs10968576	A	G	0.691	-0.0144	0.0018	2.25e-15	0.00885506	61.7791
rs2526886	T	G	0.69	0.0125	0.0021	3.65e-09	0.00668438	46.6359
rs8054299	C	G	0.6861	0.0107	0.0019	2.46e-08	0.00493147	34.4067
rs2333496	T	C	0.6859	0.0104	0.0018	1.08e-08	0.00466042	32.5158
rs9556979	T	G	0.6854	-0.0113	0.0019	6.63e-09	0.00550668	38.4197
rs7213608	T	C	0.6826	-0.0171	0.0019	6.95e-19	0.0126705	88.3953
rs7744833	A	G	0.6823	0.0125	0.0019	6.88e-11	0.00677396	47.2609
rs7492628	C	G	0.6801	-0.0125	0.0019	7.89e-11	0.00679887	47.4347
rs414865	A	T	0.6795	0.0109	0.0019	1.19e-08	0.00517488	36.1049
rs11705729	A	T	0.6792	-0.0106	0.0019	1.7e-08	0.00489636	34.1618
rs1360485	T	C	0.6791	0.0152	0.0018	2.01e-16	0.0100698	70.2531
rs7206608	C	G	0.6754	-0.0127	0.0019	2.48e-11	0.00707208	49.3407
rs12669521	A	G	0.6733	0.0127	0.0021	1.29e-09	0.0070957	49.5054
rs220381	A	G	0.6733	-0.0106	0.0019	2.79e-08	0.0049431	34.4879
rs2993481	A	T	0.6678	-0.0145	0.0023	1.32e-10	0.0093285	65.0819
rs13232789	T	G	0.6613	-0.011	0.0019	5.09e-09	0.00542037	37.8176
rs4145698	A	T	0.658	0.0108	0.0019	7.71e-09	0.00524964	36.6265
rs7217226	T	G	0.6555	-0.0137	0.0018	9.94e-15	0.00847682	59.1405
rs13256367	A	C	0.6534	0.0141	0.0019	5.42e-14	0.00900484	62.824
rs852425	A	G	0.6498	-0.0102	0.0018	8.4e-09	0.00473507	33.0365
rs7680787	T	C	0.6477	0.0097	0.0018	4.4e-08	0.00429398	29.9592
rs7594568	A	G	0.6463	-0.0106	0.0019	1.47e-08	0.00513702	35.8408
rs13642	A	T	0.6452	0.0113	0.0019	9.49e-10	0.00584608	40.7876
rs12495178	T	C	0.6416	0.0124	0.0018	1.32e-12	0.00707141	49.336
rs111610668	A	G	0.6411	0.012	0.0022	4.11e-08	0.00662661	46.2329
rs2524137	T	C	0.6399	0.0228	0.002	8.66e-29	0.0239571	167.117
rs4673616	T	G	0.6367	-0.0121	0.002	2.7e-09	0.00677331	47.2564
rs4586926	A	C	0.6363	0.0106	0.0018	1e-08	0.00520052	36.2838
rs10506110	A	C	0.6351	0.0138	0.0019	1.31e-13	0.00882682	61.5821
rs1891216	T	G	0.6305	-0.0104	0.0018	2.03e-08	0.0050396	35.1611
rs2112347	T	G	0.63	0.015	0.0017	8.41e-18	0.0104895	73.1809
rs12033257	A	G	0.6299	0.0136	0.0019	5.02e-13	0.0086238	60.1658
rs1437	A	G	0.629	0.0128	0.0018	4.5e-13	0.00764671	53.3494
rs12287076	C	G	0.625	0.0192	0.002	3.53e-21	0.01728	120.547
rs39312	A	C	0.6205	-0.0154	0.0018	3.5e-18	0.0111693	77.9229
rs7528123	T	C	0.6177	-0.0103	0.0018	1.42e-08	0.00501056	34.9585
rs6785245	T	C	0.6072	-0.0112	0.0018	7.21e-10	0.00598369	41.7476
rs793456	A	G	0.6045	-0.0106	0.0018	3.56e-09	0.0053726	37.4843
rs4894803	A	G	0.6004	0.0149	0.0018	3.74e-16	0.0106529	74.3209
rs1017698	A	G	0.5974	-0.0113	0.0018	5.13e-10	0.00614223	42.8537
rs380654	C	G	0.5971	-0.0122	0.0018	1.22e-11	0.00716134	49.9633
rs525731	A	G	0.5886	0.0129	0.0018	7.84e-13	0.00805924	56.2273
rs2061708	C	G	0.5884	0.0152	0.002	2.13e-14	0.0111909	78.0738
rs2061007	C	G	0.5882	-0.0105	0.0018	4.65e-09	0.00534097	37.2637
rs143384	A	G	0.5867	0.0155	0.0017	1.73e-19	0.0116513	81.2855
rs881301	T	C	0.5842	-0.0134	0.0018	1.18e-13	0.0087234	60.8606
rs10195252	T	C	0.584	0.0228	0.0017	2.86e-41	0.0252584	176.191
rs863750	T	C	0.5836	0.0259	0.0017	6.2e-51	0.0326028	227.406
rs605066	T	C	0.5834	-0.0192	0.0018	2.38e-26	0.0179192	125.005
rs2481665	T	C	0.5821	0.0112	0.0017	3.78e-11	0.0061029	42.5793
rs1815892	T	G	0.5812	0.0105	0.0018	3.9e-09	0.00536711	37.4461
rs3786897	A	G	0.5805	-0.0237	0.0017	1.45e-43	0.0273565	190.823
rs4395620	T	C	0.5756	0.0106	0.0018	3.57e-09	0.00548956	38.3003
rs1534696	A	C	0.5694	-0.0226	0.0017	3.67e-39	0.025046	174.71
rs2294239	A	G	0.5683	0.02	0.0017	3.17e-31	0.0196268	136.916
rs10745659	C	G	0.5607	-0.0127	0.0018	1.43e-12	0.00794565	55.4349
rs711869	A	G	0.5566	-0.0171	0.0018	2.38e-21	0.0144331	100.69
rs10923724	T	C	0.5565	0.024	0.0017	1.81e-45	0.0284323	198.325
rs332105	A	G	0.5544	-0.0139	0.0018	1.12e-14	0.00954614	66.6001
rs1992145	A	G	0.5511	0.0111	0.0018	5.77e-10	0.00609615	42.5322
rs12048743	C	G	0.55	-0.013	0.0018	2.31e-13	0.0083655	58.3639
rs10475249	C	G	0.5488	0.0134	0.002	1.29e-11	0.00889248	62.0401
rs2714341	T	G	0.548	-0.0105	0.0017	6.43e-10	0.0054617	38.1059
rs12459350	A	G	0.5423	0.0134	0.0017	2.23e-15	0.00891374	62.1885
rs489009	C	T	0.5405	0.0105	0.0018	6.49e-09	0.00547633	38.208
rs1569135	A	G	0.5372	0.0215	0.0017	2.76e-37	0.0229846	160.334
rs868340	A	T	0.5279	0.0117	0.0018	6.34e-11	0.00682319	47.6043
rs1056114	A	G	0.5265	-0.0102	0.0018	1.3e-08	0.00518739	36.1922
rs12440605	A	G	0.5243	0.0118	0.0018	4.02e-11	0.00694556	48.458
rs1250552	A	G	0.5203	-0.0094	0.0017	3.62e-08	0.00441072	30.7736
rs12430764	A	G	0.5164	0.0107	0.0018	1.87e-09	0.00571834	39.8964
rs1026462	A	G	0.5152	-0.0126	0.0018	1.52e-12	0.00793066	55.3304
rs10761785	T	G	0.5135	-0.0147	0.0017	6.43e-18	0.0107966	75.3234
rs1609906	A	G	0.5098	-0.0126	0.002	1.22e-10	0.00793495	55.3603
rs11630842	A	G	0.5096	-0.0111	0.0018	6.37e-10	0.00615823	42.9653
rs11992444	T	G	0.5085	0.0185	0.002	4.99e-21	0.0171076	119.344
rs1757471	T	C	0.5081	0.0128	0.0018	5.89e-13	0.00818985	57.1385
rs998749	A	G	0.5016	0.013	0.0017	2.16e-14	0.00844991	58.9528
rs7222	T	C	0.499	0.0109	0.0018	1.17e-09	0.00594048	41.4461
rs11154378	A	T	0.4985	0.0193	0.0018	2.2e-27	0.0186243	129.924
rs244722	A	C	0.4969	-0.013	0.002	5.08e-11	0.00844968	58.9511
rs11214589	A	G	0.4959	-0.0114	0.0018	1.77e-10	0.00649756	45.3326
rs1896686	A	G	0.4937	-0.0099	0.0018	3.12e-08	0.00489972	34.1853
rs10827252	A	G	0.4934	-0.0113	0.0018	2.03e-10	0.00638339	44.5361
rs860262	A	C	0.4903	-0.0118	0.002	1.54e-09	0.00695938	48.5544
rs11654387	C	G	0.4878	0.0161	0.0018	1.45e-19	0.0129528	90.364
rs11752928	C	G	0.4872	-0.0105	0.0019	1.69e-08	0.00550889	38.4352
rs28647893	T	C	0.482	-0.0116	0.002	2.91e-09	0.00671928	46.8794
rs998584	A	C	0.4799	0.0351	0.0017	7.42e-92	0.061501	428.848
rs6590683	T	C	0.4791	0.0113	0.0018	3.29e-10	0.00637334	44.466
rs11223224	C	G	0.4769	-0.0097	0.0018	3.72e-08	0.00469446	32.7532
rs12125882	A	T	0.4764	0.0109	0.0018	1.46e-09	0.00592727	41.354
rs1328757	T	C	0.4743	0.0114	0.0018	1.69e-10	0.00648083	45.2159
rs2167750	T	C	0.4729	0.0199	0.0018	6.47e-29	0.0197423	137.721
rs10797116	T	C	0.4647	-0.0101	0.0018	2.05e-08	0.00507508	35.4086
rs4788204	A	G	0.4594	0.0169	0.0018	2.64e-21	0.0141863	98.9686
rs4773395	A	G	0.4577	0.0106	0.0018	3.42e-09	0.00557779	38.9159
rs2964006	T	G	0.4566	0.013	0.002	3.57e-11	0.00838634	58.5092
rs12419064	A	G	0.4562	-0.0114	0.0018	5.77e-10	0.00644814	44.9878
rs6474945	T	G	0.4535	-0.0101	0.0017	2.67e-09	0.00505639	35.2782
rs55677077	T	C	0.4532	-0.0102	0.0018	2.77e-08	0.00515643	35.9762
rs7209595	C	G	0.4527	0.0136	0.0018	2.35e-14	0.00916524	63.9429
rs7311622	T	C	0.4526	-0.0119	0.0018	2.96e-11	0.00701687	48.9555
rs7907173	A	G	0.4511	-0.0109	0.0018	9.43e-10	0.00588368	41.0499
rs3092781	T	C	0.451	-0.0145	0.0017	1.92e-17	0.0104115	72.6371
rs876383	A	G	0.4508	-0.0132	0.0018	2.13e-13	0.00862765	60.1927
rs11724804	A	G	0.4436	-0.0165	0.0018	4.98e-20	0.0134393	93.7577
rs11084399	T	C	0.441	-0.0113	0.0019	1.81e-09	0.0062956	43.9237
rs693301	T	C	0.4409	0.0105	0.0018	4.02e-09	0.00543548	37.923
rs2161097	T	C	0.4408	0.0126	0.0018	2.11e-12	0.00782672	54.6053
rs1124639	T	C	0.4392	-0.0113	0.0017	7.48e-11	0.0062901	43.8852
rs7395513	A	G	0.4389	-0.0173	0.002	2.46e-18	0.014741	102.838
rs10144278	A	G	0.4344	0.0101	0.0018	3.1e-08	0.0050127	34.9735
rs13130484	T	C	0.4294	0.0147	0.0017	7.83e-18	0.0105891	73.8756
rs6942652	C	G	0.4294	-0.0126	0.0018	2.18e-12	0.00777974	54.2775
rs780159	A	G	0.4292	-0.0133	0.0017	2.86e-14	0.00866716	60.4683
rs9872031	A	G	0.4285	0.0202	0.0018	3.57e-29	0.0199848	139.412
rs3789615	T	C	0.4283	-0.0133	0.0017	5.81e-15	0.00866263	60.4367
rs789351	T	C	0.4202	0.0123	0.0017	7.57e-13	0.00737182	51.4317
rs889398	T	C	0.4146	-0.0171	0.0017	1.99e-23	0.014194	99.0219
rs2836179	A	G	0.4137	-0.0132	0.0018	2.44e-13	0.00845246	58.9706
rs4239275	T	C	0.4129	0.0118	0.0018	3.26e-11	0.00675073	47.0988
rs4718966	T	C	0.4119	0.0102	0.0018	1.69e-08	0.0050405	35.1674
rs901630	T	C	0.411	-0.0119	0.0017	6.81e-12	0.00685616	47.8344
rs1558902	A	T	0.4088	0.0398	0.0017	3.99e-118	0.076567	533.823
rs10865355	A	G	0.4087	0.0133	0.0017	6.61e-15	0.0085496	59.6482
rs4283409	A	G	0.4059	-0.0102	0.0018	2.34e-08	0.00501775	35.0087
rs805770	T	C	0.3985	0.0178	0.0018	3.42e-22	0.0151892	105.964
rs1464454	A	G	0.3957	-0.0097	0.0018	4.15e-08	0.00449979	31.3951
rs10795055	A	G	0.3934	0.0106	0.0018	5.43e-09	0.00536264	37.4148
rs12828016	T	G	0.391	-0.0114	0.0018	4.08e-10	0.00618919	43.1813
rs17644283	A	G	0.3879	0.0148	0.0018	3.24e-17	0.0104015	72.567
rs3825061	T	C	0.387	0.0142	0.0018	5.45e-15	0.00956705	66.746
rs11574218	T	G	0.3866	0.0138	0.0018	4.36e-14	0.00903221	63.0149
rs2008514	A	G	0.3838	0.017	0.0017	8.56e-23	0.0136696	95.3638
rs1294410	T	C	0.3824	-0.0247	0.0017	5.49e-46	0.028817	201.008
rs10049088	T	C	0.3814	-0.0271	0.0018	1.47e-53	0.0346545	241.711
rs1158805	A	C	0.3797	-0.0133	0.0018	4.95e-13	0.00833251	58.1337
rs2715135	T	G	0.3706	0.0109	0.0018	4.09e-09	0.00554262	38.6705
rs2236519	A	G	0.3693	0.0212	0.0018	1.89e-30	0.0209365	146.05
rs28744600	C	T	0.3683	0.0109	0.0019	6.32e-09	0.00552835	38.5709
rs924814	A	G	0.3676	0.0114	0.0017	6.05e-11	0.00604237	42.157
rs809955	A	G	0.3669	-0.0155	0.002	2.48e-14	0.0111613	77.867
rs979012	T	C	0.3637	0.0116	0.0018	7.86e-11	0.00622804	43.4523
rs2235148	T	C	0.3617	0.0119	0.0018	9.23e-11	0.00653879	45.6202
rs9425301	A	C	0.3599	0.0182	0.0018	2.41e-25	0.0152617	106.469
rs12608504	A	G	0.3593	0.0251	0.0018	4.68e-46	0.0290061	202.326
rs747249	A	G	0.3588	0.0111	0.0019	2.65e-09	0.0056692	39.5536
rs2838006	T	C	0.3563	-0.0109	0.0019	4.97e-09	0.00544982	38.0231
rs1863652	A	G	0.3529	-0.0103	0.0019	3.05e-08	0.00484538	33.8061
rs7587522	C	G	0.3462	-0.0107	0.0018	5.49e-09	0.00518286	36.1606
rs4075353	A	G	0.3445	-0.0119	0.0021	9.32e-09	0.00639567	44.6218
rs10761254	T	C	0.344	0.0124	0.0019	3.2e-11	0.00693962	48.4166
rs62095889	A	G	0.3426	-0.0166	0.0021	1.62e-15	0.0124126	86.596
rs2276390	T	G	0.3375	-0.021	0.0019	5.76e-28	0.019721	137.572
rs1142	T	C	0.3344	0.0149	0.0018	2.06e-17	0.00988285	68.949
rs12575252	C	G	0.3337	-0.0154	0.0018	2.32e-18	0.0105462	73.5767
rs7598832	T	C	0.3334	-0.0189	0.0018	1.22e-26	0.0158776	110.765
rs7631052	A	C	0.3315	0.0105	0.0019	2.45e-08	0.00488645	34.0927
rs72940579	T	C	0.3309	-0.0124	0.0021	3.53e-09	0.00680865	47.5029
rs7531656	A	G	0.3296	0.0163	0.0018	1.41e-19	0.0117416	81.9151
rs1563355	T	C	0.328	-0.0277	0.0019	1.59e-49	0.0338246	235.925
rs2727331	T	G	0.323	0.0133	0.0019	1.35e-12	0.00773614	53.9734
rs11718898	T	C	0.323	0.0137	0.0019	2.17e-13	0.00820847	57.2684
rs7070670	T	C	0.3228	-0.0132	0.0021	3.64e-10	0.00761778	53.1476
rs61878692	G	A	0.3218	-0.0117	0.0021	4.93e-08	0.00597511	41.6877
rs2178663	T	C	0.32	-0.0263	0.0019	2.79e-43	0.0301023	209.97
rs13316065	T	C	0.3188	0.017	0.0018	1.34e-20	0.0125522	87.5699
rs10817158	A	C	0.3158	0.0138	0.0019	4.08e-13	0.00822969	57.4164
rs17324331	C	G	0.3136	0.012	0.0019	1.79e-10	0.00619935	43.2521
rs10132280	A	C	0.3106	-0.0116	0.0018	3.11e-10	0.0057626	40.2052
rs12593088	A	G	0.3106	-0.0128	0.0019	5.16e-12	0.00701653	48.9532
rs4851283	C	G	0.3074	0.0164	0.0021	1.54e-14	0.0114526	79.8993
rs7250389	T	G	0.3073	0.013	0.0019	1.33e-11	0.00719489	50.1975
rs9515201	A	C	0.3068	-0.0121	0.0018	6.63e-11	0.00622751	43.4486
rs2022464	A	C	0.3062	-0.0129	0.0019	1.67e-11	0.00707048	49.3295
rs4382592	T	G	0.3055	0.012	0.0019	2.71e-10	0.00611049	42.6322
rs1190982	T	C	0.3027	0.0157	0.0019	5.1e-16	0.0104055	72.5947
rs1942831	C	G	0.2966	0.0108	0.0019	2.93e-08	0.00486688	33.9562
rs2925979	T	C	0.2958	0.0215	0.0018	1.62e-31	0.0192576	134.34
rs34848977	A	G	0.2952	0.0119	0.0021	2.85e-08	0.00589259	41.1121
rs377436	A	G	0.2932	-0.0109	0.0019	1.78e-08	0.00492429	34.3566
rs11176015	T	C	0.293	0.0151	0.002	7.21e-14	0.0094465	65.905
rs10499013	A	G	0.28	-0.0125	0.002	5.1e-10	0.0063	43.9543
rs1488541	T	C	0.2769	-0.0128	0.0022	5.02e-09	0.00656102	45.7753
rs2696309	T	C	0.2768	-0.0108	0.002	4.11e-08	0.00466984	32.5814
rs747601	A	T	0.275	-0.0128	0.002	7.27e-11	0.00653312	45.5807
rs1035942	A	G	0.2747	0.0121	0.002	1.5e-09	0.00583414	40.7043
rs3804381	A	G	0.2746	0.0124	0.002	5e-10	0.00612564	42.7379
rs4714704	A	G	0.2737	-0.0167	0.002	1.13e-16	0.011088	77.356
rs1431659	A	G	0.2736	0.0143	0.002	1.12e-12	0.00812819	56.7084
rs4454042	T	C	0.2734	0.0127	0.002	1.37e-10	0.00640813	44.7087
rs7599312	A	G	0.2732	-0.0114	0.0019	2.36e-09	0.00516102	36.0082
rs10919388	A	C	0.2729	-0.0266	0.0019	6.4e-43	0.0280796	195.865
rs2371767	C	G	0.2698	-0.0291	0.0019	1e-54	0.0333657	232.725
rs6433219	A	G	0.2662	0.0136	0.002	2.25e-11	0.00722593	50.414
rs3764002	T	C	0.2635	-0.0211	0.002	3.91e-27	0.0172802	120.549
rs11187537	C	G	0.2632	0.013	0.002	1.73e-10	0.00655469	45.7312
rs15285	T	C	0.2629	-0.0117	0.0019	1.62e-09	0.00530541	37.0156
rs2791558	T	C	0.2624	0.0128	0.002	4.06e-10	0.00634212	44.2482
rs6898870	A	G	0.2612	-0.0156	0.002	1.03e-14	0.00939246	65.528
rs459193	A	G	0.2496	0.0239	0.0019	1.07e-35	0.0213975	149.265
rs6688233	T	C	0.2394	0.0186	0.0021	3.02e-19	0.012599	87.8962
rs17764730	T	C	0.2364	-0.0114	0.0021	4.86e-08	0.00469195	32.7357
rs2176598	T	C	0.2357	0.0128	0.0019	5.51e-11	0.00590301	41.1847
rs17326656	T	G	0.2346	0.0153	0.0021	4.17e-13	0.00840677	58.6518
rs12024554	T	C	0.2346	-0.0149	0.0023	1.08e-10	0.00797295	55.6254
rs7754297	A	G	0.2335	0.0136	0.0023	3.38e-09	0.00662074	46.192
rs17109256	A	G	0.2324	0.0169	0.0021	2.4e-16	0.01019	71.0917
rs61986159	T	C	0.2312	0.0136	0.0023	4.85e-09	0.0065752	45.8743
rs2808104	T	C	0.2244	-0.0124	0.0021	2.29e-09	0.00535222	37.3422
rs4660808	T	C	0.223	0.0145	0.0021	7.58e-12	0.00728605	50.8334
rs1969354	T	C	0.2219	-0.0172	0.0022	2.52e-15	0.010216	71.2728
rs8043060	A	G	0.2217	-0.0166	0.002	8.93e-17	0.00950953	66.3447
rs1443512	A	C	0.2216	0.0282	0.002	1.06e-45	0.0274347	191.368
rs35708461	T	C	0.2153	0.0135	0.0024	1.73e-08	0.00615808	42.9642
rs12602912	T	C	0.2105	0.0176	0.0021	1.23e-16	0.0102958	71.8296
rs7647305	T	C	0.2099	-0.0142	0.0021	8.28e-12	0.00668808	46.6617
rs6430168	T	G	0.209	0.0123	0.0022	1.38e-08	0.00500222	34.9004
rs6870983	T	C	0.2089	-0.0155	0.002	2.08e-14	0.00794078	55.401
rs74628422	A	G	0.204	0.0141	0.0024	9.1e-09	0.00645671	45.0476
rs2391168	A	C	0.1947	0.026	0.0021	1.38e-34	0.0211983	147.876
rs11055887	A	G	0.1934	-0.0133	0.0023	4.28e-09	0.00551884	38.5046
rs11956399	T	G	0.1927	0.0158	0.0022	1.26e-12	0.00776713	54.1896
rs1800437	C	G	0.1876	-0.0209	0.0022	6.23e-22	0.0133145	92.8873
rs2815749	A	G	0.1845	-0.0166	0.0021	6.37e-15	0.00829214	57.8521
rs2802536	T	C	0.1809	0.0151	0.0023	7.79e-11	0.00675709	47.1432
rs4837261	T	C	0.1786	0.0129	0.0023	1.45e-08	0.00488254	34.0654
rs55747707	A	G	0.1765	-0.0154	0.0023	3.4e-11	0.00689413	48.0993
rs753804	C	G	0.1748	0.0172	0.0023	2.06e-13	0.00853469	59.5442
rs62206548	T	G	0.1732	-0.0171	0.0026	5.05e-11	0.00837473	58.4282
rs11976018	A	G	0.1707	-0.0151	0.0023	3.69e-11	0.00645549	45.0391
rs1789882	A	G	0.1691	0.016	0.0023	9.97e-12	0.00719387	50.1903
rs7143963	T	C	0.1689	0.0136	0.0022	3.31e-10	0.00519267	36.229
rs8070737	T	G	0.1682	0.016	0.0023	7.39e-12	0.00716333	49.9773
rs9951872	A	G	0.1597	0.0206	0.0024	1.24e-17	0.0113895	79.459
rs10887759	A	G	0.1595	0.0161	0.0024	2.32e-11	0.00694993	48.4885
rs2397801	T	G	0.156	0.0237	0.0026	5.28e-20	0.0147909	103.185
rs8071778	C	G	0.1539	-0.016	0.0025	6.62e-11	0.006667	46.5147
rs35643724	A	G	0.144	-0.0252	0.0028	2.88e-19	0.0156555	109.216
rs11699316	A	G	0.1425	0.0143	0.0026	3.75e-08	0.00499748	34.8673
rs12069549	T	C	0.1329	-0.0158	0.0025	3.58e-10	0.00575358	40.1423
rs7898903	T	C	0.1321	-0.0148	0.0027	3.68e-08	0.00502257	35.0423
rs113928896	T	C	0.132	-0.0179	0.0029	1.25e-09	0.00734226	51.2255
rs2254069	A	G	0.1283	0.0209	0.0027	4.77e-15	0.00977049	68.1652
rs28451064	A	G	0.1268	0.0177	0.003	4.23e-09	0.0069376	48.4025
rs60570301	A	G	0.1175	-0.0174	0.0031	1.48e-08	0.00627886	43.8069
rs7591387	T	C	0.1024	0.0179	0.0028	9.3e-11	0.00589005	41.0943
rs2161228	T	C	0.102	0.0192	0.0029	4.32e-11	0.00675319	47.116
rs12527712	T	C	0.0882	0.0284	0.0033	3.38e-18	0.0129728	90.5039
rs148589464	T	C	0.0685	0.0213	0.0039	4.43e-08	0.00578979	40.3949
rs1718618	A	G	0.0635	-0.024	0.0038	2.19e-10	0.00685068	47.7961
rs35169799	T	C	0.0615	0.0373	0.0041	6.26e-20	0.0160604	112.041
rs3891424	A	G	0.0527	-0.0278	0.0044	4e-10	0.00771645	53.836
rs7453812	T	G	0.0481	-0.0237	0.004	3.33e-09	0.00514355	35.8864
rs147627829	A	G	0.0418	0.0612	0.0049	1.87e-35	0.030003	209.278
rs72959041	A	G	0.0409	0.126	0.0044	4.56e-183	0.124554	867.972
rs77165542	T	C	0.0341	-0.0419	0.0055	1.61e-14	0.011565	80.6832
rs12489576	T	C	0.0187	0.0423	0.0073	6.34e-09	0.00656681	45.8157
SNP, single-nucleotide polymorphism; R2, percentage of the variation of WHR explained by the SNP; F, F statistic.
SNPs were extracted from GWAS by pulit et al.

## Sheet: Table S4
Tabel S4. Characteristics of the genetic variants associated with body mass index in replication analyses.
SNP	Effect allele	Non-effect allele	Effect allele frequency	Beta	Standard Error	P-value	R2 (%)	F
rs1000940	G	A	0.225	0.0184	0.0033	1.81e-08	0.0118073	40.0482
rs10132280	A	C	0.3333	-0.0221	0.0033	1.4e-11	0.021706	73.6156
rs1016287	T	C	0.325	0.0228	0.0033	4.36e-12	0.022808	77.352
rs10182181	A	G	0.5	-0.0309	0.0029	8.07e-26	0.0477405	161.869
rs10840100	G	A	0.725	0.0206	0.003	6.67e-12	0.0169214	57.3912
rs11030104	A	G	0.8	0.0416	0.0037	6.66e-30	0.0553779	187.75
rs11057405	A	G	0.0917	-0.0304	0.0053	1.22e-08	0.0153949	52.2147
rs11165643	C	T	0.425	-0.0221	0.003	1.43e-13	0.023871	80.9565
rs11672660	C	T	0.825	0.0339	0.0038	7.91e-19	0.0331834	112.528
rs1167827	A	G	0.4583	-0.02	0.0031	1.98e-10	0.0198609	67.3591
rs11727676	C	T	0.075	-0.0365	0.0063	6.25e-09	0.018485	62.6935
rs12286929	G	A	0.4333	0.0211	0.0029	5.44e-13	0.0218644	74.1525
rs12429545	G	A	0.9	-0.0324	0.0044	3.15e-13	0.0188957	64.0862
rs12448257	G	A	0.775	-0.0246	0.0037	3.9e-11	0.021105	71.5775
rs12940622	A	G	0.4583	-0.0183	0.0029	3.64e-10	0.016628	56.3966
rs12986742	C	T	0.5	0.0207	0.0036	8.92e-09	0.0214245	72.661
rs13021737	A	G	0.125	-0.0604	0.0039	5.44e-54	0.0798035	270.495
rs13078960	T	G	0.8167	-0.029	0.0038	1.42e-14	0.0251797	85.3937
rs13107325	C	T	0.8833	-0.0472	0.0066	1.06e-12	0.0459296	155.732
rs13130484	C	T	0.5667	-0.0398	0.003	8.01e-41	0.0777926	263.684
rs13191362	A	G	0.8	0.0285	0.0047	1.09e-09	0.025992	88.1477
rs13201877	A	G	0.9167	-0.0236	0.0043	4.29e-08	0.00850602	28.8518
rs13329567	T	C	0.2167	-0.0307	0.0035	1.53e-18	0.0319959	108.502
rs1421085	C	T	0.45	0.0803	0.003	2.17e-158	0.31918	1079.27
rs1460676	T	C	0.7833	-0.0209	0.0038	4.98e-08	0.0148289	50.2955
rs14810	C	G	0.325	-0.0183	0.0033	1.92e-08	0.0146933	49.8356
rs1516725	T	C	0.0917	-0.0448	0.0044	1.39e-24	0.0334337	113.377
rs1528435	T	C	0.5833	0.0175	0.003	4.77e-09	0.0148875	50.4941
rs16851483	G	T	0.9083	-0.0478	0.0075	1.85e-10	0.0380614	129.063
rs17001654	C	G	0.8417	-0.0304	0.0052	5.03e-09	0.0246272	83.5204
rs17066856	C	T	0.1333	-0.0371	0.005	2e-13	0.0318036	107.851
rs17094222	C	T	0.2083	0.0249	0.0037	2.19e-11	0.0204493	69.3544
rs17203016	G	A	0.2	0.0211	0.0038	3.41e-08	0.0142467	48.3211
rs17381664	C	T	0.425	0.0201	0.0031	4.57e-11	0.019746	66.9695
rs17724992	A	G	0.6917	0.0196	0.0034	7.79e-09	0.0163845	55.5708
rs1928295	C	T	0.425	-0.0182	0.0029	4.32e-10	0.0161894	54.909
rs2060604	T	C	0.5583	0.0203	0.003	9.46e-12	0.0203244	68.9307
rs2112347	G	T	0.375	-0.0254	0.003	1.96e-17	0.0302419	102.556
rs2176598	T	C	0.2	0.0185	0.0033	3.47e-08	0.010952	37.1475
rs2183825	C	T	0.2917	0.0241	0.0032	2.22e-14	0.0240004	81.395
rs2303223	A	G	0.375	-0.019	0.0031	5.13e-10	0.0169219	57.393
rs2365389	C	T	0.6583	0.0195	0.003	1.35e-10	0.0171068	58.02
rs2820292	A	C	0.4917	-0.0181	0.0029	5.45e-10	0.016376	55.5419
rs2836754	C	T	0.65	0.0169	0.003	1.61e-08	0.0129953	44.077
rs2890652	T	C	0.875	-0.0279	0.0049	1.24e-08	0.0170277	57.7519
rs3736485	A	G	0.425	0.016	0.0029	4.52e-08	0.012512	42.4381
rs3800229	T	G	0.6917	0.0175	0.0032	4.95e-08	0.0130616	44.3021
rs3849570	A	C	0.3667	0.0183	0.0033	1.93e-08	0.0155544	52.7557
rs3888190	A	C	0.3583	0.0311	0.003	3.45e-25	0.0444764	150.807
rs4740619	T	C	0.5333	0.017	0.0029	6.36e-09	0.0143859	48.7931
rs543874	G	A	0.2667	0.0497	0.0037	2.29e-40	0.0966156	327.425
rs6091540	C	T	0.725	0.0185	0.0033	2.14e-08	0.0136472	46.2881
rs6457796	T	C	0.7417	-0.0209	0.0033	2.54e-10	0.0167369	56.7658
rs6477694	C	T	0.3583	0.0169	0.003	1.71e-08	0.0131336	44.5461
rs6567160	C	T	0.2833	0.0562	0.0035	6.68e-59	0.128259	434.523
rs657452	A	G	0.4167	0.0227	0.0031	2.12e-13	0.0250494	84.9518
rs6713510	A	G	0.4833	0.0164	0.0029	1.97e-08	0.013433	45.5616
rs6804842	A	G	0.425	-0.0183	0.003	8.02e-10	0.0163677	55.5139
rs7124681	C	A	0.55	-0.0252	0.0029	1.17e-17	0.0314345	106.599
rs7138803	G	A	0.5583	-0.032	0.003	5.12e-26	0.0505039	171.234
rs7144011	T	G	0.275	0.0274	0.0035	6.05e-15	0.0299366	101.521
rs7531118	T	C	0.3917	-0.0331	0.003	1.88e-28	0.0522104	177.017
rs7550711	T	C	0.0339	0.0659	0.0087	5.06e-14	0.0284461	96.468
rs7599312	G	A	0.7083	0.0214	0.0033	4.73e-11	0.0189239	64.182
rs7715256	G	T	0.45	0.0168	0.0029	8.85e-09	0.0139709	47.3857
rs7899106	A	G	0.95	-0.0379	0.0067	1.27e-08	0.0136459	46.2836
rs7903146	T	C	0.25	-0.0235	0.0033	1.1e-12	0.0207094	70.2362
rs879620	C	T	0.4083	-0.0244	0.0039	3.94e-10	0.0287667	97.555
rs891389	C	T	0.675	-0.0209	0.0037	1.62e-08	0.019165	64.9996
rs9304665	A	T	0.7	0.0243	0.0043	1.59e-08	0.0248006	84.1082
rs9374842	T	C	0.7417	0.0196	0.0034	7.2e-09	0.0147196	49.9246
rs943005	T	C	0.1	0.0444	0.0038	4.52e-31	0.0354845	120.328
rs9540493	G	A	0.55	-0.0182	0.0031	3.95e-09	0.0163964	55.611
rs9579083	G	C	0.7667	-0.0295	0.0046	1.43e-10	0.0311325	105.575
rs977747	T	G	0.4667	0.0168	0.003	2.18e-08	0.0140494	47.652
rs9926784	T	C	0.7917	0.0249	0.0038	8.55e-11	0.0204493	69.3544
SNP, single-nucleotide polymorphism; R2, percentage of the variation of BMI explained by the SNP; F, F statistic.
SNPs were extracted from GWAS by Locke et al.

## Sheet: Table S5
Tabel S5. Characteristics of the genetic variants associated with waist-to-hip ratio in replication analyses.
SNP	Effect allele	Non-effect allele	Effect allele frequency	Beta	Standard Error	P-value	R2 (%)	F
rs1011731	G	A	0.4583	0.019	0.0033	1.1e-08	0.0179245	40.2255
rs10245353	A	C	0.1833	0.027	0.0042	1.6e-10	0.0218264	41.2255
rs10783615	G	A	0.1333	0.035	0.0049	7e-13	0.0283051	42.2255
rs11048470	T	G	0.2333	0.025	0.0037	6.3e-12	0.0223589	43.2255
rs1121980	A	G	0.475	0.043	0.0033	1.3e-38	0.0922189	44.2255
rs1128249	G	T	0.5583	0.021	0.0034	1.6e-09	0.0217502	45.2255
rs11663816	C	T	0.3167	0.025	0.0038	2.7e-11	0.0270501	46.2255
rs12549058	G	T	0.0583	0.04	0.0064	3.2e-10	0.0175684	47.2255
rs1294421	G	T	0.6	0.025	0.0034	6.9e-14	0.03	48.2255
rs1316952	T	C	0.8833	0.028	0.0049	7.3e-09	0.0161631	49.2255
rs1440372	C	T	0.7417	0.021	0.0037	7.6e-09	0.0168975	50.2255
rs1563355	T	C	0.3136	-0.031	0.0044	1.7e-12	0.041372	51.2255
rs1569135	A	G	0.5333	0.024	0.0033	1e-12	0.0286723	52.2255
rs16996700	T	C	0.7	0.021	0.0037	1.6e-08	0.018522	53.2255
rs17109256	A	G	0.275	0.023	0.0041	3e-08	0.0210939	54.2255
rs17451107	T	C	0.625	0.023	0.0035	3.5e-11	0.0247969	55.2255
rs2179129	A	G	0.55	0.021	0.0034	1.2e-09	0.0218295	56.2255
rs2207139	G	A	0.1	0.025	0.0044	1.4e-08	0.01125	57.2255
rs2287019	C	T	0.85	0.026	0.0045	4.3e-09	0.017238	58.2255
rs2765539	C	T	0.2917	-0.027	0.0038	1.1e-12	0.0301239	59.2255
rs2972164	C	T	0.5	0.019	0.0033	2.4e-08	0.01805	60.2255
rs3786897	G	A	0.4083	0.022	0.0034	4e-11	0.023386	61.2255
rs459193	A	G	0.2167	0.026	0.0038	6e-12	0.022949	62.2255
rs4640244	G	A	0.375	0.021	0.0037	3.1e-08	0.0206719	63.2255
rs4929927	G	A	0.725	0.02	0.0034	7.6e-09	0.01595	64.2255
rs929641	A	G	0.6167	0.02	0.0033	4.2e-09	0.0189105	65.2255
rs9491696	G	C	0.525	0.038	0.0033	4.9e-30	0.0720195	66.2255
rs9860730	A	G	0.7667	0.023	0.0036	2.8e-10	0.0189246	67.2255
rs998584	A	C	0.475	0.029	0.0037	5e-15	0.0419449	68.2255
SNP, single-nucleotide polymorphism; R2, percentage of the variation of WHR explained by the SNP; F, F statistic.
SNPs were extracted from GWAS by Shungin et al.

## Sheet: Table S6
Tabel S6. Proxies for SNPs not found in the outcome dataset (Reverse MR).
Original analysis
PUD → BMI	Proxies	r2	EA	NEA	PUD → WHR	Proxies	r2	EA	NEA
rs147048677	NA	NA	NA	NA	rs147048677	NA	NA	NA	NA
Replication analysis
PUD → BMI	Proxies	r2	EA	NEA	PUD → WHR	Proxies	r2	EA	NEA
rs2976388	rs10216533	0.94	G	A	rs2976388	rs2976395	0.94	G	A
rs78459074	rs6597947	0.99	C	A	rs78459074	rs6597947	0.99	C	A
rs147048677	NA	NA	NA	NA	rs147048677	NA	NA	NA	NA
rs9581957	NA	NA	NA	NA	rs9581957	NA	NA	NA	NA
rs34074411	NA	NA	NA	NA	rs34074411	NA	NA	NA	NA
BMI, body mass index; WHR, waist-to-hip ratio; EA, Effect allele; NEA, Non-effect allele; NA, not avialable.

## Sheet: Table S7
Tabel S7. Characteristics of the genetic variants associated with peptic ulcer disease.
SNP	Effect allele	Non-effect allele	Effect allele frequency	Beta	Standard Error	P-value	R2 (%)	F
rs78459074	A	G	0.88566	0.115348	0.0182409	2.6e-10	0.269475	1233
rs147048677	C	T	0.941833	-0.152176	0.0223098	9e-12	0.253732	1160.79
rs9581957	C	T	0.675414	-0.0697294	0.0118188	3.6e-09	0.213188	974.907
rs34074411	C	T	0.562332	-0.0720529	0.0113971	2.6e-10	0.255547	1169.11
rs10500661	T	C	0.796145	-0.101574	0.0134388	4.1e-14	0.334898	1533.36
rs2976388	G	A	0.57688	0.08673	0.0113184	1.8e-14	0.367213	1681.86
rs681343	C	T	0.491402	-0.0887658	0.0111693	1.9e-15	0.393852	1804.35
rs687621	A	G	0.681099	0.0735389	0.0121156	1.3e-09	0.234925	1074.55
SNP, single-nucleotide polymorphism; R2, percentage of the variation of peptic ulcer disease explained by the SNP; F, F statistic.
SNPs were extracted from GWAS by Y. Wu et al.

## Sheet: Table S8
Tabel S8. Evaluation of heterogeneity and directional pleiotropy using different methods (Forward MR).
Exposure	Outcome	SNPs, n	Cochran’s Q statistic	Cochran’s Q P	I2	MR-Egger intercept	MR-Egger intercept P
BMI	PUD	531	614.216	0.007	0.137	0.0021	0.176
WHR	PUD	343	433.913	0.001	0.212	0.002	0.35
WHR#	PUD	340	392.451	0.024	0.136	0.0021	0.302457
BMI, body mass index; WHR, waist-to-hip ratio; PUD, peptic ulcer disease; SNP, single-nucleotide polymorphism; MR-Egger, Mendelian randomization-Egger; MR-PRESSO, MR-pleiotropy residual sum and outlier.
#Excluding the outliers detected by MR-PRESSO (rs1680490, rs668871, and rs6861681), and using remained instrumental SNPs to perform pleiotropy assessment.

## Sheet: Table S9
Tabel S9. Evaluation of heterogeneity and directional pleiotropy in replication analyses (Forward MR).
Exposure	Outcome	SNPs, n	Cochran’s Q statistic	Cochran’s Q P	I2	MR-Egger intercept	MR-Egger intercept P
BMI	PUD	76	28.6024	0.433	0.0210598	-0.0136545	0.181
WHR	PUD	29	89.223	0.125	0.15941	-0.00299561	0.444297
BMI, body mass index; WHR, waist-to-hip ratio; PUD, peptic ulcer disease; SNP, single-nucleotide polymorphism; MR-Egger, Mendelian randomization-Egger; MR-PRESSO, MR-pleiotropy residual sum and outlier.

## Sheet: Table S10
Table S10. Associations of genetic predisposition to PUD with risk of obesity in complementary Mendelian Randomization analyses (Reverse MR).
Outcome & data source	SNPs, n	Methods	OR (95% CI)	P-value
BMI Pulit et al.	7	Weighted median	1.03 (1.00, 1.07)	0.075
	7	MR-Egger	1.09 (0.80, 1.49)	0.596
	3#	MR-PRESSO	1.05 (1.01, 1.08)	0.002
WHR Pulit et al.	7	Weighted median	1.03 (1.00, 1.06)	0.086
	7	MR-Egger	1.10 (0.85, 1.44)	0.503
	7	MR-PRESSO	1.03 (1.00, 1.06)	0.076
BMI Locke et al.	5	Weighted median	1.00 (0.95, 1.06)	0.873
	5	MR-Egger	0.95 (0.63, 1.42)	0.813
	5	MR-PRESSO	0.98 (0.93, 1.03)	0.424
WHR Shungin et al.	5	Weighted median	0.96 (0.90, 1.02)	0.233
	5	MR-Egger	0.95 (0.61, 1.49)	0.847
	5	MR-PRESSO	0.96 (0.91, 1.02)	0.271
BMI: body mass index; WHR: waist-to-hip ratio; PUD, peptic ulcer disease; SNP, single nucleotide polymorphism; OR, odds ratio; CI, confidence interval; IVW (mre), multiplicative random-effects inverse-variance weighted; MR-Egger, Mendelian Randomization-Egger; MR-PRESSO, MR-Pleiotropy Residual Sum and Outlier. #Outliers detected: rs10500661, rs2976388, rs681343 and rs687621.

[truncated: 2 more sheets: Table S11, Table S12]
